# Supplementary material for: MiR-4649-5p acts as a tumor-suppressive microRNA in triple negative breast cancer by direct interaction with PIP5K1C, thereby potentiating growth-inhibitory effects of the AKT inhibitor capivasertib
Source: Breast Cancer Res. 2023 Oct 6;25:119. doi: 10.1186/s13058-023-01716-2 (PMC10559525; doi:10.1186/s13058-023-01716-2)
Supplement: Supplementary file 3 — Additional file 3. RNA-seq Data. [file 13058_2023_1716_MOESM3_ESM.xlsx]

## Sheet: results_SUM_mir4649_sig_df_ann_
ensembl_gene_id	baseMean	log2FoldChange	lfcSE	stat	pvalue	padj	gene_biotype	external_gene_name	description	chromosome_name	SUM159 miR-4649 mimic 1	SUM159 miR-4649 mimic 2	SUM159 miR-4649 mimic 3	SUM159 mimic control 1	SUM159 mimic control 2	SUM159 mimic control 3
ENSG00000003989	12690.8342430571	0.419716803431649	0.112249842285032	3.73913045121149	0.000184657889132693	0.00888548908099495	protein_coding	SLC7A2	solute carrier family 7 member 2 [Source:HGNC Symbol;Acc:HGNC:11060]	8	13279.0289566671	17377.3481737866	16988.6546080539	11516.0926318272	12561.2501345992	11543.812915505
ENSG00000130590	86.1581458913192	-0.995567338859375	0.209346250552066	-4.75560147952958	1.97856439692088e-06	0.000223479828119539	protein_coding	SAMD10	sterile alpha motif domain containing 10 [Source:HGNC Symbol;Acc:HGNC:16129]	20	59.6529717025373	60.6679041703899	49.3168097075415	116.435422155378	115.822379909083	103.140596495921
ENSG00000171992	1144.51352070937	-0.991073484901634	0.218848975435709	-4.52857265120155	5.9383463653717e-06	0.00052515236694698	protein_coding	SYNPO	synaptopodin [Source:HGNC Symbol;Acc:HGNC:30672]	5	914.216473301676	789.827431652246	563.197966860123	1739.4507999023	1529.1684482591	1230.88667906121
ENSG00000011007	3763.40719412708	0.412157030429883	0.0820018389628124	5.02619252986259	5.0031361035692e-07	7.22478185690094e-05	protein_coding	ELOA	elongin A [Source:HGNC Symbol;Acc:HGNC:11620]	1	4122.99143953351	4198.67683956585	4365.52399531157	3235.80331976398	3354.93609912322	2940.0737067079
ENSG00000240668	52.8941489974329	-0.956298819301824	0.299446518465197	-3.19355464275658	0.00140532738239134	0.0405872779197985	processed_pseudogene	KRT8P36	keratin 8 pseudogene 36 [Source:HGNC Symbol;Acc:HGNC:39870]	3	30.5201250571121	38.9190328640237	33.5354306011282	70.8053242836757	68.8673610270221	60.0708968602617
ENSG00000013441	516.45998237927	0.357853497320247	0.114853732226293	3.11573242230541	0.00183488686293781	0.0486799751916151	protein_coding	CLK1	CDC like kinase 1 [Source:HGNC Symbol;Acc:HGNC:2068]	2	538.264023734522	679.938397683238	627.309819479927	497.997447461852	485.201861781292	457.898911915957
ENSG00000182979	2447.48535622086	-0.946111421298092	0.110901399172408	-8.53110446178644	1.44957066601826e-17	3.30734043158726e-14	protein_coding	MTA1	metastasis associated 1 [Source:HGNC Symbol;Acc:HGNC:7410]	14	1749.3580771372	1476.63389395855	1352.26692218079	3055.64310575329	2932.34092918468	2819.93191298738
ENSG00000018408	1580.03792285909	0.401296819079368	0.0847891280614304	4.73288059748209	2.2135571515043e-06	0.000240497714136772	protein_coding	WWTR1	WW domain containing transcription regulator 1 [Source:HGNC Symbol;Acc:HGNC:24042]	3	1660.57225878923	1766.23728556437	1757.65109797678	1359.46222624657	1245.87316767067	1322.69314407407
ENSG00000022567	251.202690066525	0.669866801935042	0.16197135680206	4.13571149344425	3.53856540594542e-05	0.00230674023720145	protein_coding	SLC45A4	solute carrier family 45 member 4 [Source:HGNC Symbol;Acc:HGNC:29196]	8	356.530551803537	263.275810550749	243.625039955255	166.785874979325	187.820075528242	185.879756322319
ENSG00000023287	1443.68353139297	0.321518538598412	0.100285617084997	3.20602842106371	0.00134580695314385	0.039757752994651	protein_coding	RB1CC1	RB1 inducible coiled-coil 1 [Source:HGNC Symbol;Acc:HGNC:15574]	8	1353.98372980643	1718.16083320293	1542.6298076519	1241.45335244045	1260.74225698332	1192.35063201878
ENSG00000023608	2176.78742861874	0.520414715140496	0.0996040690302106	5.22483388688318	1.7431152411717e-07	2.84077981018383e-05	protein_coding	SNAPC1	small nuclear RNA activating complex polypeptide 1 [Source:HGNC Symbol;Acc:HGNC:11134]	14	3029.81605112422	2854.82552831986	2514.17095889046	1918.03756226224	1859.4187477296	2077.54630084641
ENSG00000175115	634.8579600147	-0.940701596246722	0.203352850091709	-4.62595727486722	3.72872164159256e-06	0.000357455936867965	protein_coding	PACS1	phosphofurin acidic cluster sorting protein 1 [Source:HGNC Symbol;Acc:HGNC:30032]	11	507.74389867741	386.900973765883	346.204004146941	943.284264623635	805.278573827338	625.644057865368
ENSG00000031698	5026.50287106048	0.21876787829008	0.0701697708639236	3.11769406678446	0.00182271900669519	0.0485005932616989	protein_coding	SARS1	seryl-tRNA synthetase 1 [Source:HGNC Symbol;Acc:HGNC:10537]	1	5503.33345916198	4970.18943222326	5394.27264581088	4560.64960969409	4480.29138499661	4593.72349008756
ENSG00000175221	1566.23232519245	-0.919725130924018	0.164523075570301	-5.59025004690614	2.26742859550801e-08	4.31113756959257e-06	protein_coding	MED16	mediator complex subunit 16 [Source:HGNC Symbol;Acc:HGNC:17556]	19	1378.95474121679	940.924853359632	802.877662038775	2006.93758052952	1973.67596034261	1915.46822063853
ENSG00000188735	1305.16381767265	-0.918088081801735	0.10920207388814	-8.40724034913632	4.19770306547752e-17	5.98592457137094e-14	protein_coding	TMEM120B	transmembrane protein 120B [Source:HGNC Symbol;Acc:HGNC:32008]	12	1011.32596211976	765.789205471525	883.757229959143	1719.78265426794	1634.81724074374	1666.11732801103
ENSG00000036054	604.184244055594	0.313819197068363	0.0979139645840412	3.20505045834403	0.00135038805256503	0.039757752994651	protein_coding	TBC1D23	TBC1 domain family member 23 [Source:HGNC Symbol;Acc:HGNC:25622]	3	622.888006847424	660.478881251226	703.257706429541	538.907190381309	534.504631607456	527.037113962674
ENSG00000186111	730.520105120131	-0.91605850279606	0.19340166632666	-4.73655951468803	2.17376925532198e-06	0.000238445766006857	protein_coding	PIP5K1C	phosphatidylinositol-4-phosphate 5-kinase type 1 gamma [Source:HGNC Symbol;Acc:HGNC:8996]	19	653.408131904536	442.990168187564	353.108357505997	955.085152004247	922.666121032489	847.793034933505
ENSG00000218175	122.553411060969	-0.913602797958385	0.260548396130464	-3.50646103191101	0.000454107923302823	0.0171538516193331	processed_pseudogene	AC016739.1	ribosomal protein, large, P1 (RPLP1) pseudogene	2	98.4967672297708	73.2593559793387	53.2621544841448	105.421260600139	127.561134629598	189.27999576724
ENSG00000047932	1457.69541655171	0.534809899910301	0.0994031237540889	5.38021220775068	7.43980867607367e-08	1.26676622950222e-05	protein_coding	GOPC	golgi associated PDZ and coiled-coil motif containing [Source:HGNC Symbol;Acc:HGNC:17643]	6	1539.87903697247	1904.74325546281	1627.45472034887	1203.69051282249	1143.35470977817	1154.94799812465
ENSG00000054277	317.105472397561	0.588618138074168	0.141403583527388	4.16268190233071	3.14531396684983e-05	0.00207761041531945	protein_coding	OPN3	opsin 3 [Source:HGNC Symbol;Acc:HGNC:14007]	1	283.00479598413	337.679843967265	328.449952652226	223.430134406265	193.298161064482	216.481911326604
ENSG00000054793	845.360754032891	0.360454847414238	0.106638295390401	3.38016325274724	0.000724427866807137	0.023954414795756	protein_coding	ATP9A	ATPase phospholipid transporting 9A (putative) [Source:HGNC Symbol;Acc:HGNC:13540]	20	810.170592425157	919.175982053266	969.568478850265	724.574485169614	728.585376319972	649.445733979811
ENSG00000266074	134.569210691448	-0.905965220786381	0.228085351891331	-3.97204473357859	7.12583339233112e-05	0.00398487781077027	protein_coding	BAHCC1	BAH domain and coiled-coil containing 1 [Source:HGNC Symbol;Acc:HGNC:29279]	17	115.144108170014	103.020969345945	70.0298697847089	197.468182168918	172.168402567555	165.478319652796
ENSG00000174996	1531.4541507737	-0.890736948177728	0.122189969115507	-7.28977144871611	3.10481273118222e-13	1.86419492828036e-10	protein_coding	KLC2	kinesin light chain 2 [Source:HGNC Symbol;Acc:HGNC:20716]	11	1179.18664993388	1063.40533913759	843.317445998959	1891.28888419951	1940.02486347713	1879.19899989272
ENSG00000059804	1458.79408430559	0.669440615139559	0.0983441545612604	6.80712156331113	9.95707936439617e-12	4.05679862103684e-09	protein_coding	SLC2A3	solute carrier family 2 member 3 [Source:HGNC Symbol;Acc:HGNC:11007]	12	1632.8266905555	1996.31745043698	1942.09596628298	1131.31173688806	1157.44121544279	1219.55254757814
ENSG00000179632	2530.66387303054	-0.832254354591244	0.115852633483059	-7.18373272639452	6.78334126864171e-13	3.68496939012689e-10	protein_coding	MAF1	MAF1 homolog, negative regulator of RNA polymerase III [Source:HGNC Symbol;Acc:HGNC:24966]	8	1897.7968671877	1533.86776581741	1726.08833976395	3046.2023958488	3015.29479587632	3118.01957099208
ENSG00000135074	76.72890405515	-0.829944858706552	0.252192537787837	-3.2909175901341	0.000998611632625902	0.0311261243305909	protein_coding	ADAM19	ADAM metallopeptidase domain 19 [Source:HGNC Symbol;Acc:HGNC:197]	5	69.3639205843456	38.9190328640237	67.0708612022564	101.487631473268	112.692045316945	96.3401176060801
ENSG00000065613	2591.93582742449	0.365159044036319	0.115518219373419	3.16105152950742	0.00157200685810578	0.0436337086064982	protein_coding	SLK	STE20 like kinase [Source:HGNC Symbol;Acc:HGNC:11088]	10	3052.01250571121	3058.57811213739	2435.2640633584	2380.63234758225	2112.19326604469	2137.61719770667
ENSG00000065809	1714.54203200458	0.316111279155001	0.0933664201764221	3.3857063230837	0.000709953171591551	0.0235440284346407	protein_coding	FAM107B	family with sequence similarity 107 member B [Source:HGNC Symbol;Acc:HGNC:23726]	10	1749.3580771372	2048.97261254713	2072.29234391089	1606.49413541406	1627.77398791143	1482.50439798533
ENSG00000066583	619.838823872844	0.421769547541056	0.114558084813966	3.68170913668798	0.000231675633098788	0.0104053370960275	protein_coding	ISOC1	isochorismatase domain containing 1 [Source:HGNC Symbol;Acc:HGNC:24254]	5	592.367881790312	741.750979290805	745.670162778027	525.532851349948	524.331044183009	505.502264144844
ENSG00000171246	2301.65094920378	-0.824992419280387	0.0786038435128581	-10.4955735293712	9.05262719157284e-26	5.16361855007315e-22	protein_coding	NPTX1	neuronal pentraxin 1 [Source:HGNC Symbol;Acc:HGNC:7952]	17	1426.12220721415	1285.47276194996	1368.0483012872	2428.62262293008	2479.22499697279	2312.16282254592
ENSG00000071127	16119.9559586455	0.358895245456287	0.0646726902597006	5.54940955780721	2.86635985385873e-08	5.36056282177384e-06	protein_coding	WDR1	WD repeat domain 1 [Source:HGNC Symbol;Acc:HGNC:12754]	4	16995.5478215764	16669.9375176111	17634.7048152227	12918.0380526439	13884.5990834253	13199.7295251813
ENSG00000071537	3073.79136877352	0.462690534950731	0.106443197536654	4.34683047539418	1.38118886257035e-05	0.00106463530704072	protein_coding	SEL1L	SEL1L adaptor subunit of ERAD E3 ubiquitin ligase [Source:HGNC Symbol;Acc:HGNC:10717]	14	3070.04712506314	3899.91602846261	3779.64029598598	2699.25630685879	2573.91761838495	2529.77814702083
ENSG00000072415	2345.64032184577	0.280883232313843	0.0827728458985138	3.39342243539903	0.000690251031620266	0.0232623896320222	protein_coding	MPP5	membrane palmitoylated protein 5 [Source:HGNC Symbol;Acc:HGNC:18669]	14	2409.70260110017	2659.08568656256	2680.86177570195	2184.73761706408	2178.71287612761	2015.20857768954
ENSG00000182158	4101.68665648606	-0.797417306167154	0.0967390308803267	-8.24297389492786	1.67982234495058e-16	2.12926814568847e-13	protein_coding	CREB3L2	cAMP responsive element binding protein 3 like 2 [Source:HGNC Symbol;Acc:HGNC:23720]	7	2806.46422684263	2958.99117510298	2779.49539511704	5170.36212435907	5162.70432608255	4513.25115655778
ENSG00000072609	462.862282255702	0.414126678638465	0.119942368367759	3.45271386811954	0.000554977343577767	0.0196011812245671	protein_coding	CHFR	checkpoint with forkhead and ring finger domains [Source:HGNC Symbol;Acc:HGNC:20455]	12	552.136807851391	461.305007182399	517.826501929185	373.694767052733	369.379481872209	406.89532024215
ENSG00000126003	724.396817629751	-0.793052040410369	0.135317034642565	-5.86069627157579	4.60930375740753e-09	1.09547785967719e-06	protein_coding	PLAGL2	PLAG1 like zinc finger 2 [Source:HGNC Symbol;Acc:HGNC:9047]	20	645.084461434415	606.679041703899	569.115984025028	1126.59138193582	1129.26820411356	891.996147717471
ENSG00000198858	1029.9889780739	-0.792311100642303	0.109053441873281	-7.26534703565759	3.72081767902815e-13	2.12235440411766e-10	protein_coding	R3HDM4	R3H domain containing 4 [Source:HGNC Symbol;Acc:HGNC:28270]	19	761.615848016115	699.39791411525	785.12361054406	1265.05512720167	1298.30627208897	1328.3602098156
ENSG00000074527	1382.09826066064	0.623978728157491	0.0816451619531356	7.64256831918167	2.12930952133356e-14	1.86855100149025e-11	protein_coding	NTN4	netrin 4 [Source:HGNC Symbol;Acc:HGNC:13658]	12	1679.99415655285	1553.32728224942	1573.20622967057	1006.22233065357	1074.48734875115	1035.93961755244
ENSG00000080345	4233.03829422234	0.287247900172986	0.0806317322868664	3.56246718290801	0.00036738584537557	0.0148621905107961	protein_coding	RIF1	replication timing regulatory factor 1 [Source:HGNC Symbol;Acc:HGNC:23207]	2	4440.67819580981	4849.99830131966	4480.92533002722	3854.95654433345	3865.96322128965	3561.18411198004
ENSG00000130382	1710.63906530674	-0.786871766164575	0.168981174690737	-4.65656465937511	3.21529330274166e-06	0.000316207465497214	protein_coding	MLLT1	MLLT1 super elongation complex subunit [Source:HGNC Symbol;Acc:HGNC:7134]	19	1473.2896732115	1343.851311246	979.431840791773	2441.21023613606	2202.19038556864	1898.46702341393
ENSG00000083844	772.693428598056	0.391642871599675	0.103779400582586	3.77380163501728	0.000160778616451151	0.00790587265721868	protein_coding	ZNF264	zinc finger protein 264 [Source:HGNC Symbol;Acc:HGNC:13057]	19	964.158496122405	843.627271199573	880.79822137669	714.34704943975	658.152847996882	674.380823242561
ENSG00000100599	316.770523221079	-0.786651700517926	0.237876536465311	-3.30697475340382	0.00094309391346581	0.0297204844331988	protein_coding	RIN3	Ras and Rab interactor 3 [Source:HGNC Symbol;Acc:HGNC:18751]	14	283.00479598413	217.488713063662	156.827454869982	432.699203955796	367.814314576141	327.556399860673
ENSG00000086061	7926.67993380677	0.218537632790564	0.0658140444260105	3.32053188185766	0.0008984609655287	0.0286573373733912	protein_coding	DNAJA1	DnaJ heat shock protein family (Hsp40) member A1 [Source:HGNC Symbol;Acc:HGNC:5229]	9	8549.79685122645	8881.55223505765	8242.81157451848	7443.21303386506	7120.72861346448	7502.06162864288
ENSG00000086065	1000.49198033319	0.262735051495888	0.0829841432610768	3.16608741346278	0.0015450435598498	0.0431967493314191	protein_coding	CHMP5	charged multivesicular body protein 5 [Source:HGNC Symbol;Acc:HGNC:26942]	9	1108.43545093784	1054.24791964017	1114.55989939044	911.815231608668	911.709949960008	907.863931793767
ENSG00000087074	4477.47336725181	0.430606493898447	0.0967839301352856	4.44915280146756	8.62096691099585e-06	0.000707539500148494	protein_coding	PPP1R15A	protein phosphatase 1 regulatory subunit 15A [Source:HGNC Symbol;Acc:HGNC:14375]	19	6321.82772205726	5125.86556367936	5140.78424391412	4109.06898592931	4199.34385535228	3993.01452148495
ENSG00000087448	1272.5104101161	0.377102432744559	0.0926261506206	4.07123075090516	4.67653952383364e-05	0.00294751176176211	protein_coding	KLHL42	kelch like family member 42 [Source:HGNC Symbol;Acc:HGNC:29252]	12	1464.96600274138	1524.71034631999	1471.61360167304	1117.15067203133	1163.70188462707	1154.94799812465
ENSG00000088305	220.686166155723	0.911076379403293	0.154552571410797	5.89492863875862	3.74843340251778e-09	9.09832516083464e-07	protein_coding	DNMT3B	DNA methyltransferase 3 beta [Source:HGNC Symbol;Acc:HGNC:2979]	20	242.77372204521	226.646132561079	275.187798168081	141.610648567351	139.299889350113	113.341314830683
ENSG00000088448	957.203144296155	0.379767666944243	0.0993535787821632	3.82238537956342	0.000132166918309201	0.00670115646253941	protein_coding	ANKRD10	ankyrin repeat domain 10 [Source:HGNC Symbol;Acc:HGNC:20265]	13	1169.47570105207	1108.0477591875	1157.95869193307	900.801070053429	892.927942407184	844.392795488585
ENSG00000130734	652.716005080978	-0.784635871468294	0.132534370574496	-5.92024444728668	3.21463449032984e-09	7.972293536018e-07	protein_coding	ATG4D	autophagy related 4D cysteine peptidase [Source:HGNC Symbol;Acc:HGNC:20789]	19	582.656932908503	418.951942006843	416.23387393165	797.739986929412	817.017328547853	818.324293077528
ENSG00000112033	727.619100450622	-0.778877745824862	0.125472389793458	-6.2075628519309	5.3812589720561e-10	1.61551058824253e-07	protein_coding	PPARD	peroxisome proliferator activated receptor delta [Source:HGNC Symbol;Acc:HGNC:9235]	6	563.235035144887	587.219525271887	460.619002668437	948.00461957588	944.578463177451	864.794232158108
ENSG00000091844	579.532937611875	0.538889479196986	0.145704576843087	3.69850756148403	0.000216870890540695	0.00994349743674813	protein_coding	RGS17	regulator of G protein signaling 17 [Source:HGNC Symbol;Acc:HGNC:14088]	6	578.495097673443	790.972109089423	730.875119865764	436.632833082667	502.418702038048	510.035916738071
ENSG00000093000	4169.94924137966	0.371747807035393	0.0730597600381346	5.08827029874385	3.61344102695426e-07	5.42396516256503e-05	protein_coding	NUP50	nucleoporin 50 [Source:HGNC Symbol;Acc:HGNC:8065]	22	4497.55661068897	4958.74265785149	4781.75786924322	3771.56360684379	3673.4476438732	3558.91728568343
ENSG00000095752	78.7198506348645	0.77270565033322	0.232778457405575	3.31948952212068	0.000901821889643009	0.0286573373733912	protein_coding	IL11	interleukin 11 [Source:HGNC Symbol;Acc:HGNC:5966]	19	123.467778640135	136.216615024083	98.6336194150829	63.7247918553081	64.171859138816	82.7391598263982
ENSG00000198720	501.323630138113	-0.756861143689512	0.164532475899202	-4.60007144214611	4.22346067460105e-06	0.000401510328132073	protein_coding	ANKRD13B	ankyrin repeat domain 13B [Source:HGNC Symbol;Acc:HGNC:26363]	17	442.541813328125	341.113876278796	315.627582128265	682.091290599409	646.414093276366	520.236635072833
ENSG00000100297	4725.11780212616	-0.752511016318433	0.0936743433730028	-8.03326705287916	9.49107690650716e-16	9.02285044578614e-13	protein_coding	MCM5	minichromosome maintenance complex component 5 [Source:HGNC Symbol;Acc:HGNC:6948]	22	3076.98351712157	3042.55262801691	3673.11598701769	5232.51346456363	5719.90388348301	5554.85783985175
ENSG00000100220	4319.1657243553	0.322115142003903	0.0883395788152263	3.64632870480002	0.000266013661038317	0.0113684273504879	protein_coding	RTCB	RNA 2',3'-cyclic phosphate and 5'-OH ligase [Source:HGNC Symbol;Acc:HGNC:26935]	22	4897.0927932548	4138.00893539546	4336.9202456812	3387.64140406119	3537.27808911523	3770.86554441681
ENSG00000109066	927.673554342865	-0.748164667067714	0.116506050922292	-6.4216807723294	1.34777833273622e-10	4.270959783293e-08	protein_coding	TMEM104	transmembrane protein 104 [Source:HGNC Symbol;Acc:HGNC:25984]	17	668.668194433092	614.691783764139	579.965682160687	1061.29313842976	1129.26820411356	930.532194759904
ENSG00000136295	2140.76409912245	-0.743962822663968	0.150251886215471	-4.95143749208631	7.36672826065689e-07	9.7720506973923e-05	protein_coding	TTYH3	tweety family member 3 [Source:HGNC Symbol;Acc:HGNC:22222]	7	1956.06256047855	1490.37002320467	1294.07308672589	2830.63951969628	2664.69732155693	2433.43802941475
ENSG00000198925	1735.64977203763	-0.74111592522241	0.0996152707764245	-7.43978226878249	1.00851385465104e-13	6.76772120815242e-11	protein_coding	ATG9A	autophagy related 9A [Source:HGNC Symbol;Acc:HGNC:22408]	2	1163.92658740532	1261.43453576924	1228.97489791193	2055.71458170272	2114.54101698879	1938.13648360467
ENSG00000142453	3937.39714687453	-0.731116080125621	0.0749937323891549	-9.74902910994932	1.86240857771446e-22	5.31158926364163e-19	protein_coding	CARM1	coactivator associated arginine methyltransferase 1 [Source:HGNC Symbol;Acc:HGNC:23393]	19	2857.79352807504	2733.48971997908	2798.2357828059	4648.76290213599	4783.93384043393	4488.31606729503
ENSG00000100441	1311.97364665312	0.435248692270056	0.112418414812054	3.87168501706526	0.000108085568875167	0.00570851930429586	protein_coding	KHNYN	KH and NYN domain containing [Source:HGNC Symbol;Acc:HGNC:20166]	14	1593.98289502826	1364.45550511518	1318.73149157966	971.606394337105	1069.79184686295	1120.94560367545
ENSG00000012211	587.898142328487	-0.708111221674582	0.10864299764037	-6.51778059381768	7.13552591649287e-11	2.46672968652578e-08	protein_coding	PRICKLE3	prickle planar cell polarity protein 3 [Source:HGNC Symbol;Acc:HGNC:6645]	X	446.703648563186	459.015652308044	463.57801125089	765.484228089071	794.322402754857	674.380823242561
ENSG00000158480	382.57029649046	-0.703473249029357	0.141866016428316	-4.9587157427855	7.09607062479334e-07	9.52376161031088e-05	protein_coding	SPATA2	spermatogenesis associated 2 [Source:HGNC Symbol;Acc:HGNC:14681]	20	303.813972159434	304.484198289127	302.805211604305	548.347900285799	519.635542294803	411.428972835378
ENSG00000101132	434.192126266996	0.553888366789702	0.149523662585997	3.70435259015368	0.000211931306118871	0.00982809894391904	protein_coding	PFDN4	prefoldin subunit 4 [Source:HGNC Symbol;Acc:HGNC:8868]	20	405.085296212579	549.445169845041	604.624087014458	330.424846657153	351.38005796742	385.360470424321
ENSG00000166987	530.926454379579	-0.701445944934807	0.196550202673312	-3.56878769593888	0.000358636890185824	0.0146118915829996	protein_coding	MBD6	methyl-CpG binding domain protein 6 [Source:HGNC Symbol;Acc:HGNC:20445]	12	481.385608855359	409.794522509426	363.958055641656	763.124050612949	698.064614046633	574.64046619156
ENSG00000101384	1821.33296188876	0.443090878781059	0.0895475188345223	4.94810894313957	7.49379648620027e-07	9.79882289168256e-05	protein_coding	JAG1	jagged canonical Notch ligand 1 [Source:HGNC Symbol;Acc:HGNC:6188]	20	1828.43294660335	2006.61954737158	1883.90213082808	1361.8224037227	1340.56578908283	1509.70631354469
ENSG00000148730	3389.98756671373	-0.699854001985103	0.0942916889179321	-7.42222363409175	1.15170131191424e-13	7.29922698128759e-11	protein_coding	EIF4EBP2	eukaryotic translation initiation factor 4E binding protein 2 [Source:HGNC Symbol;Acc:HGNC:3289]	10	2208.54723140557	2590.40504033193	2736.0966025744	4245.95927954442	4043.60970939344	3959.01212703574
ENSG00000101935	1654.258975586	0.338833813172171	0.0883058048295137	3.83705028028832	0.000124520984399945	0.00639077876091602	protein_coding	AMMECR1	AMMECR nuclear protein 1 [Source:HGNC Symbol;Acc:HGNC:467]	X	1799.30009995793	2002.04083762287	1908.56053568185	1487.69853578256	1504.12577152201	1525.57409762099
ENSG00000101972	3098.17326119506	0.363515963579166	0.0907801894004886	4.00435343856212	6.21873309627686e-05	0.0036568715032127	protein_coding	STAG2	stromal antigen 2 [Source:HGNC Symbol;Acc:HGNC:11355]	X	2950.74118165806	3539.3426357518	3403.84620601451	2563.15273906906	2560.61369636837	2570.58102035988
ENSG00000102024	4256.67201135229	0.42572942457782	0.0866301562047261	4.91433287470621	8.90852797726696e-07	0.000111679656224903	protein_coding	PLS3	plastin 3 [Source:HGNC Symbol;Acc:HGNC:9091]	X	4503.10572433572	5225.45250071377	5100.34445995394	3759.76271946318	3607.71061743832	3675.65883995903
ENSG00000102189	1375.76017279629	0.458106660782664	0.125909724263699	3.63837394976125	0.000274364855188219	0.0115071848087765	protein_coding	EEA1	early endosome antigen 1 [Source:HGNC Symbol;Acc:HGNC:3185]	12	1365.08195709992	1755.93518862978	1442.02351584851	1185.59581883888	1076.05251604722	1059.74129366688
ENSG00000174669	221.562559489741	-0.698730471317157	0.143838481534496	-4.85774365707263	1.18730984927219e-06	0.000141091987088512	protein_coding	SLC29A2	solute carrier family 29 member 2 [Source:HGNC Symbol;Acc:HGNC:11004]	11	162.311574167369	163.688873516335	167.677153005641	260.406248198852	280.164945996294	260.68502411057
ENSG00000073282	481.129965127133	-0.695286693463985	0.162537603491066	-4.27769745911261	1.88836429392943e-05	0.00137213120160171	protein_coding	TP63	tumor protein p63 [Source:HGNC Symbol;Acc:HGNC:15979]	3	281.617517572443	349.126618339036	412.288529155047	595.55144980825	563.460226584726	534.971006000821
ENSG00000102580	2884.29653993049	0.355963314435395	0.0968452567662426	3.67558852463566	0.000237301735879036	0.0105336116844671	protein_coding	DNAJC3	DnaJ heat shock protein family (Hsp40) member C3 [Source:HGNC Symbol;Acc:HGNC:9439]	13	2928.54472707107	3669.83586359	3321.98030189999	2572.59344897355	2596.61254417795	2585.31539128787
ENSG00000102781	1497.01625237741	0.525752213074207	0.0746653912740063	7.04144455822654	1.90256918537392e-12	9.04354552781069e-10	protein_coding	KATNAL1	katanin catalytic subunit A1 like 1 [Source:HGNC Symbol;Acc:HGNC:28361]	13	1739.64712825539	1786.84147943356	1748.77407222942	1251.68078817031	1197.35298149254	1215.01889498492
ENSG00000124201	2467.51052271122	-0.69221427621094	0.104796549169198	-6.60531555379109	3.96671500863922e-11	1.45975112317923e-08	protein_coding	ZNFX1	zinc finger NFX1-type containing 1 [Source:HGNC Symbol;Acc:HGNC:29271]	20	1752.13263396057	1931.07083651788	1933.21894053563	3063.51036400703	3228.15754814166	2783.66269224156
ENSG00000178927	1069.02726321852	-0.689863291843315	0.10734073860912	-6.42685434050757	1.30271538769533e-10	4.24610775509379e-08	protein_coding	CYBC1	cytochrome b-245 chaperone 1 [Source:HGNC Symbol;Acc:HGNC:28672]	17	853.176223187452	734.882914667742	684.517318740675	1187.16927048963	1211.43948715716	1260.35542091719
ENSG00000100243	3954.43737763404	-0.688077685653565	0.104849563716936	-6.56252311655945	5.2904835530188e-11	1.8860573866512e-08	protein_coding	CYB5R3	cytochrome b5 reductase 3 [Source:HGNC Symbol;Acc:HGNC:2873]	22	2935.48111912951	2688.84729992917	2876.15634214382	4902.87534373185	4626.63452717903	4160.75966743436
ENSG00000104756	911.70328161748	0.36360608231483	0.0988412182963477	3.6786887958489	0.000234436117478605	0.0104880283458664	protein_coding	KCTD9	potassium channel tetramerization domain containing 9 [Source:HGNC Symbol;Acc:HGNC:22401]	8	915.603751713363	1089.73292019266	1077.07912401271	835.502826547373	790.409484514685	771.854353996948
ENSG00000196517	360.81728851994	-0.686821387357584	0.132041743115437	-5.20154741335953	1.97636036792383e-07	3.17553789820775e-05	protein_coding	SLC6A9	solute carrier family 6 member 9 [Source:HGNC Symbol;Acc:HGNC:11056]	1	296.877580100999	259.841778239217	281.105815332986	493.277092509607	412.421582514098	440.897714691355
ENSG00000161558	86.0997200690372	-0.683185956762515	0.215014832003714	-3.1773899055983	0.00148607099509624	0.0423827447801448	protein_coding	TMEM143	transmembrane protein 143 [Source:HGNC Symbol;Acc:HGNC:25603]	19	59.6529717025373	51.5104846729726	72.0025421730105	89.6867440926558	103.301041540533	103.140596495921
ENSG00000197283	140.749554603681	-0.672957492185163	0.184295820597089	-3.6515070716465	0.000260705918907854	0.0112472460997905	protein_coding	SYNGAP1	synaptic Ras GTPase activating protein 1 [Source:HGNC Symbol;Acc:HGNC:11497]	6	101.271324053145	121.33580834078	99.6199556092337	166.785874979325	176.863904455761	170.011972246024
ENSG00000243279	87.6999488336567	-0.672612478932169	0.210151592061228	-3.20060615451442	0.00137138842564727	0.0400239670261663	protein_coding	PRAF2	PRA1 domain family member 2 [Source:HGNC Symbol;Acc:HGNC:28911]	X	72.1384774077195	69.8253236678073	54.2484906782956	109.35488972701	93.910037764121	107.674249089148
ENSG00000142327	868.637901213222	-0.662748512216319	0.170452946617405	-3.8881610753489	0.000101006589286862	0.00540978014358932	protein_coding	RNPEPL1	arginyl aminopeptidase like 1 [Source:HGNC Symbol;Acc:HGNC:10079]	2	872.598120951068	602.10033195519	523.74451909409	1060.50641260439	1024.40199527695	1071.07542514995
ENSG00000063176	462.401401509996	-0.659253620301206	0.139903456395847	-4.71220395324541	2.4505193509739e-06	0.000258847451443613	protein_coding	SPHK2	sphingosine kinase 2 [Source:HGNC Symbol;Acc:HGNC:18859]	19	385.663398448962	333.101134218556	272.228789585629	488.556737557362	550.156304568142	519.103221924526
ENSG00000130821	4429.89236931612	-0.656337913850528	0.0948837623654026	-6.91728381641249	4.60385164303017e-12	1.94521257569216e-09	protein_coding	SLC6A8	solute carrier family 6 member 8 [Source:HGNC Symbol;Acc:HGNC:11055]	X	3669.35139891189	3339.0240842458	3159.23482986511	5318.26657952942	5686.25278661753	5009.68611551617
ENSG00000105976	5250.53345350838	0.807035875817633	0.120026014395307	6.72384132626157	1.7699517397878e-11	6.73053648249975e-09	protein_coding	MET	MET proto-oncogene, receptor tyrosine kinase [Source:HGNC Symbol;Acc:HGNC:7029]	7	5163.45024829869	6477.72961698559	6708.07245641979	3559.93435981814	3777.53126906177	3149.75513914467
ENSG00000106070	3756.34987507607	0.263233620054753	0.0719409612414298	3.65902283639714	0.00025317878114625	0.0110003711425396	protein_coding	GRB10	growth factor receptor bound protein 10 [Source:HGNC Symbol;Acc:HGNC:4564]	7	4106.34409859326	3927.38828695486	3821.06641614031	3330.99714463425	3310.32883118527	3231.36088582276
ENSG00000106236	3765.5150518815	0.276356650028094	0.0729696026869269	3.78728456579092	0.000152302638496197	0.00755421086941139	protein_coding	NPTX2	neuronal pentraxin 2 [Source:HGNC Symbol;Acc:HGNC:7953]	7	4726.45754861731	4294.82974428873	4620.98506959663	3703.11846003624	3752.48859232467	3808.26817831093
ENSG00000205420	133.020997531788	-0.6544233671628	0.176951718384675	-3.69831597645268	0.000217034612706021	0.00994349743674813	protein_coding	KRT6A	keratin 6A [Source:HGNC Symbol;Acc:HGNC:6443]	12	110.982272934953	104.165646783122	130.196377627909	176.226584883815	168.255484327383	202.880953546922
ENSG00000132763	213.647811071722	-0.651310855326929	0.179469765009269	-3.62908401475476	0.000284428669099008	0.0118855760332655	protein_coding	MMACHC	metabolism of cobalamin associated C [Source:HGNC Symbol;Acc:HGNC:24525]	1	194.218977636168	128.203872963843	149.923101510926	279.287668007832	219.123421449616	239.15017429274
ENSG00000107614	338.305078828147	0.560622019300562	0.136249177005944	4.11468187639844	3.87713754070704e-05	0.00248485309350483	protein_coding	TRDMT1	tRNA aspartic acid methyltransferase 1 [Source:HGNC Symbol;Acc:HGNC:2977]	10	342.657767686668	420.096619444021	434.974261620516	245.458457516742	291.90370071681	277.686221335172
ENSG00000107738	262.331145045496	0.46550987023568	0.14676455908594	3.17181391157993	0.00151490045127844	0.0428833358515744	protein_coding	VSIR	V-set immunoregulatory receptor [Source:HGNC Symbol;Acc:HGNC:30085]	10	344.045046098354	304.484198289127	265.324436226573	222.643408580891	223.036339689787	213.081671881683
ENSG00000108578	1341.551352503	0.279352418080107	0.0893197688557631	3.12755419834567	0.00176267317396392	0.047538003708228	protein_coding	BLMH	bleomycin hydrolase [Source:HGNC Symbol;Acc:HGNC:1059]	17	1544.04087220753	1423.9787318484	1315.77248299721	1161.99404407766	1185.61422677203	1177.61626109079
ENSG00000109046	626.896069866779	1.07088446700433	0.105554065529978	10.1453644786443	3.47478871869407e-24	1.32134632342873e-20	protein_coding	WSB1	WD repeat and SOCS box containing 1 [Source:HGNC Symbol;Acc:HGNC:19221]	17	789.361416249854	741.750979290805	716.080076953502	350.879718116882	381.900820240759	333.223465602207
ENSG00000184371	1837.46675821307	-0.649026178489497	0.103039925557931	-6.29878345675436	2.99990730710664e-10	9.24944393499257e-08	protein_coding	CSF1	colony stimulating factor 1 [Source:HGNC Symbol;Acc:HGNC:2432]	1	1487.16245732837	1330.11518199987	1263.49666470721	2130.45353511326	2186.53871260795	2074.14606140149
ENSG00000109906	1356.43199509948	0.353628591217187	0.0994488477636897	3.5558842477238	0.000376709920982773	0.0150789711528824	protein_coding	ZBTB16	zinc finger and BTB domain containing 16 [Source:HGNC Symbol;Acc:HGNC:12930]	11	1649.47403149574	1464.0424421496	1356.21226695739	1114.00376872983	1169.96255381134	1211.61865554
ENSG00000110422	2124.30337215701	0.40335160925525	0.110649486996314	3.64530934760401	0.000267070347995333	0.0113684273504879	protein_coding	HIPK3	homeodomain interacting protein kinase 3 [Source:HGNC Symbol;Acc:HGNC:4915]	11	2179.41438476014	2572.0902013371	2730.17858540949	1995.92341897428	1956.45912008585	1704.65337505347
ENSG00000110536	207.556450648975	0.935131990858648	0.151997305227084	6.15229322297234	7.63705096217327e-10	2.23393531734545e-07	protein_coding	PTPMT1	protein tyrosine phosphatase mitochondrial 1 [Source:HGNC Symbol;Acc:HGNC:26965]	11	221.964545869906	255.263068490508	235.734350402048	129.809761186739	111.126878020877	133.742751500205
ENSG00000111269	569.598935429831	0.363952283957134	0.109469915755406	3.32467857900185	0.000885205227608748	0.0284462570043961	protein_coding	CREBL2	cAMP responsive element binding protein like 2 [Source:HGNC Symbol;Acc:HGNC:2350]	12	618.726171612363	631.861945321797	636.186845227285	452.36734959015	482.854110837189	534.971006000821
ENSG00000111276	907.59959962428	0.555422764099984	0.138564917094275	4.0083938687171	6.11331012204418e-05	0.00361350476022176	protein_coding	CDKN1B	cyclin dependent kinase inhibitor 1B [Source:HGNC Symbol;Acc:HGNC:1785]	12	1064.04254176386	1090.87759762984	982.390849374226	704.90633953526	693.369112158427	736.718546399436
ENSG00000111412	2278.74753643555	0.339452111355999	0.0748522169306338	4.53496403013117	5.7613303250799e-06	0.000513478565222746	protein_coding	SPRING1	SREBF pathway regulator in golgi 1 [Source:HGNC Symbol;Acc:HGNC:26128]	12	2642.76537426357	2497.68616792058	2466.82682157122	1958.16057935632	1973.67596034261	2080.94654029133
ENSG00000227500	1551.55997446444	-0.648260704101799	0.106683985917821	-6.07645747883059	1.22866564623696e-09	3.50415442306782e-07	protein_coding	SCAMP4	secretory carrier membrane protein 4 [Source:HGNC Symbol;Acc:HGNC:30385]	19	1267.97246828184	1075.99679094654	1026.77597811101	1756.75876806053	1821.85473262395	1694.4526567187
ENSG00000137818	25349.8272877144	-0.645629404891314	0.156973261342138	-4.11298968608484	3.90567841735522e-05	0.00248916085950773	protein_coding	RPLP1	ribosomal protein lateral stalk subunit P1 [Source:HGNC Symbol;Acc:HGNC:10372]	15	23077.3763784118	17307.5228501188	15155.0556231275	25949.3646241418	26780.0124357352	34154.2718110779
ENSG00000111846	2253.34484425791	0.247061960392699	0.0773250527041235	3.19510885221193	0.00139778110618635	0.0405410743691539	protein_coding	GCNT2	glucosaminyl (N-acetyl) transferase 2 (I blood group) [Source:HGNC Symbol;Acc:HGNC:4204]	6	2523.45943085849	2514.85632947824	2610.83190591724	2077.74290481319	2110.62809874862	2262.29264402042
ENSG00000104313	125.718566539589	-0.640187941430686	0.185611884659231	-3.44906762089088	0.000562525814275924	0.0198064644730239	protein_coding	EYA1	EYA transcriptional coactivator and phosphatase 1 [Source:HGNC Symbol;Acc:HGNC:3519]	8	74.9130342310933	89.2848400998191	99.6199556092337	143.1841002181	133.821803813872	137.142990945126
ENSG00000112200	2856.93470251929	0.399686583360606	0.113947962235211	3.5076237917759	0.000452127941415559	0.0171538516193331	protein_coding	ZNF451	zinc finger protein 451 [Source:HGNC Symbol;Acc:HGNC:21091]	6	2787.04232907901	3357.33892324063	3742.15952060825	2473.4659949764	2559.83111272033	2465.17359756735
ENSG00000112237	1565.09723445112	0.421387206772998	0.114230763111339	3.68891177206161	0.000225215295781783	0.0102360800568868	protein_coding	CCNC	cyclin C [Source:HGNC Symbol;Acc:HGNC:1581]	6	1506.58435509199	1833.77325435782	1834.58532112054	1180.08873806126	1322.56636517804	1366.89625685803
ENSG00000112305	601.859033351913	0.428825461492249	0.107585773457553	3.98589374515616	6.72265932432634e-05	0.00385387424984497	protein_coding	SMAP1	small ArfGAP 1 [Source:HGNC Symbol;Acc:HGNC:19651]	6	589.593324966938	669.636300748643	706.216715011994	490.13018920811	508.679371222322	462.432564509185
ENSG00000112531	3854.44201084228	0.306053064465264	0.0853678007836063	3.58511126743279	0.000336934525210538	0.0138975651215251	protein_coding	QKI	QKI, KH domain containing RNA binding [Source:HGNC Symbol;Acc:HGNC:21100]	6	3810.85379690395	4435.62506906153	4526.29679495815	3416.75025960004	3462.15005890393	3458.04351548412
ENSG00000112576	4885.30870432188	0.289804084685001	0.0815460737016545	3.55386926101779	0.00037960787252752	0.0151143675237308	protein_coding	CCND3	cyclin D3 [Source:HGNC Symbol;Acc:HGNC:1585]	6	5223.10322000123	5197.98024222152	5009.60153009206	3939.92293347386	4240.03820505006	4445.24636765937
ENSG00000183741	6448.84126244955	-0.639876067246356	0.118317796664186	-5.40811344773834	6.36920774596731e-08	1.10090790857568e-05	protein_coding	CBX6	chromobox 6 [Source:HGNC Symbol;Acc:HGNC:1556]	22	5425.64586810752	4404.71877825774	3815.14839897541	7037.26250797199	7007.2539844995	7207.3742100831
ENSG00000113369	2079.53468749644	0.643587636018973	0.117928600935161	5.45743467585803	4.83062779856229e-08	8.61059405093728e-06	protein_coding	ARRDC3	arrestin domain containing 3 [Source:HGNC Symbol;Acc:HGNC:29263]	5	2115.59957782254	2644.20487987926	2989.58500447116	1669.432201444	1668.46833760922	1626.44786782029
ENSG00000113742	1320.97914684021	0.393647262813118	0.102612394280529	3.83625453409594	0.000124924935456195	0.00639077876091602	protein_coding	CPEB4	cytoplasmic polyadenylation element binding protein 4 [Source:HGNC Symbol;Acc:HGNC:21747]	5	1395.60208215703	1759.36922094131	1617.59135840736	1214.70467437772	1259.95967333529	1159.48165071788
ENSG00000143819	1112.61961520752	-0.627214441418902	0.0875804172726568	-7.16158315923807	7.97506114725909e-13	4.13543170763326e-10	protein_coding	EPHX1	epoxide hydrolase 1 [Source:HGNC Symbol;Acc:HGNC:3401]	1	776.875910544671	730.304204919033	811.754687786132	1190.31617379113	1196.57039784451	1196.88428461201
ENSG00000114698	99.6960044036931	0.851571557485731	0.227323694214813	3.74607477864153	0.00017962306788257	0.00871974450384832	protein_coding	PLSCR4	phospholipid scramblase 4 [Source:HGNC Symbol;Acc:HGNC:16497]	3	109.594994523266	106.455001657477	123.292024268854	69.2318726329273	50.8679371222322	69.1382020467163
ENSG00000197747	3339.95639728994	-0.612816638346832	0.135896733558116	-4.50942875742308	6.50024185590768e-06	0.000561778477971173	protein_coding	S100A10	S100 calcium binding protein A10 [Source:HGNC Symbol;Acc:HGNC:10487]	1	2365.30969192619	2849.10214113397	2710.45186152648	4402.51771879388	4101.52089934799	3615.58794309877
ENSG00000114796	531.368067931139	0.389260717828517	0.114526838129054	3.39886025134021	0.000676672820404611	0.0229064793328659	protein_coding	KLHL24	kelch like family member 24 [Source:HGNC Symbol;Acc:HGNC:25947]	3	520.229404382592	623.849203261557	613.501112761816	472.035495224504	428.073255474785	444.297954136276
ENSG00000114999	4769.39041800864	0.456748853113989	0.0760267257849219	6.00774067801002	1.88126419635394e-09	4.99103766325714e-07	protein_coding	TTL	tubulin tyrosine ligase [Source:HGNC Symbol;Acc:HGNC:21586]	2	4816.63064537696	5136.16766061395	5496.85161000257	3761.33617111393	3796.31327661459	3702.8607555184
ENSG00000115548	1008.51051733061	0.415042547997928	0.119672410404048	3.46815566425566	0.000524043636235533	0.0189786977846824	protein_coding	KDM3A	lysine demethylase 3A [Source:HGNC Symbol;Acc:HGNC:20815]	2	1001.61501323795	1130.94130793104	1235.87925127099	874.839117816082	873.363351206326	778.654832886789
ENSG00000115963	2253.33242299524	0.311212126195623	0.0896620637334635	3.47094538355437	0.000518629474482221	0.0189026359261763	protein_coding	RND3	Rho family GTPase 3 [Source:HGNC Symbol;Acc:HGNC:671]	2	2424.96266362872	2835.36601188785	2811.05815332986	2208.33939182531	2247.58023715463	2050.34438528705
ENSG00000140464	1679.80288432168	-0.603946872309695	0.176344011492437	-3.42482212578905	0.000615202056504449	0.021075750932741	protein_coding	PML	PML nuclear body scaffold [Source:HGNC Symbol;Acc:HGNC:9113]	15	1792.36370789949	1181.30711516684	1069.1884344595	2216.20665007905	1990.89280059937	1929.06917841822
ENSG00000116191	2095.15467160405	0.427897370683811	0.0912725423177083	4.68812810313045	2.75715415079055e-06	0.000281872320640759	protein_coding	RALGPS2	Ral GEF with PH domain and SH3 binding motif 2 [Source:HGNC Symbol;Acc:HGNC:30279]	1	1962.99895253698	2236.69971224419	2292.24531520653	1621.44192609617	1582.38413632544	1626.44786782029
ENSG00000167703	262.666332121934	-0.59677763747333	0.161262624568668	-3.70065685753001	0.000215042104330102	0.00993198512630689	protein_coding	SLC43A2	solute carrier family 43 member 2 [Source:HGNC Symbol;Acc:HGNC:23087]	17	239.999165221836	202.607906380359	170.636161588093	302.889442769057	282.512696940397	338.890531343741
ENSG00000105397	1585.42213597283	-0.592609836464257	0.0871989992054407	-6.79606236154235	1.07517252728629e-11	4.22950627285586e-09	protein_coding	TYK2	tyrosine kinase 2 [Source:HGNC Symbol;Acc:HGNC:12440]	19	1395.60208215703	1217.93679315651	1257.57864754231	1896.79596497713	1917.32993768414	2019.74223028276
ENSG00000117174	974.067720557989	0.387612295088001	0.102707381438215	3.77394778895396	0.000160684403355241	0.00790587265721868	protein_coding	ZNHIT6	zinc finger HIT-type containing 6 [Source:HGNC Symbol;Acc:HGNC:26089]	1	1051.55703605868	1215.64743828215	999.15856467479	869.332037038462	798.235320995029	828.525011412289
ENSG00000145882	296.076497657296	-0.586268195082871	0.1797848976963	-3.26094239613619	0.0011104259630537	0.0336907962407357	protein_coding	PCYOX1L	prenylcysteine oxidase 1 like [Source:HGNC Symbol;Acc:HGNC:28477]	5	187.282585577733	183.148389948347	286.03749630374	339.865556561643	331.815466766561	318.489094674218
ENSG00000117525	2642.31241107325	0.25825410072221	0.0761133357770176	3.39302039630471	0.000691264909296592	0.0232623896320222	protein_coding	F3	coagulation factor III, tissue factor [Source:HGNC Symbol;Acc:HGNC:3541]	1	2924.38289183601	3234.85843746268	2973.80362536475	2630.02443422586	2534.0058523352	2470.84066330888
ENSG00000117632	6111.62948989184	0.299364681528695	0.0886737749696314	3.37602274890429	0.000735418382421795	0.0242475517533753	protein_coding	STMN1	stathmin 1 [Source:HGNC Symbol;Acc:HGNC:6510]	1	5764.14180055912	6220.17719362073	6940.84779823938	5186.09664086656	4844.19278133258	5356.51053889806
ENSG00000117758	666.660237626971	0.419834866757997	0.108676994739579	3.86314387662301	0.000111937034038818	0.00583094833020474	protein_coding	STX12	syntaxin 12 [Source:HGNC Symbol;Acc:HGNC:11430]	1	640.922626199354	720.002107984439	797.945981068021	557.788610190289	529.809129719249	529.303940259287
ENSG00000117868	3055.07243480892	0.470676605351631	0.0953614124504269	4.93571344275453	7.98582893094071e-07	0.000102362175779968	protein_coding	ESYT2	extended synaptotagmin 2 [Source:HGNC Symbol;Acc:HGNC:22211]	7	2978.4867498918	3515.30440957108	3673.11598701769	2447.50404273906	2535.57101963127	2356.36593532989
ENSG00000111801	132.084382408934	-0.585011045318209	0.174015935046622	-3.36182456601732	0.000774293000330985	0.0253098411111057	protein_coding	BTN3A3	butyrophilin subfamily 3 member A3 [Source:HGNC Symbol;Acc:HGNC:1140]	6	99.8840456414577	97.2975821600593	116.387670909798	172.292955756944	156.516729606868	141.676643538353
ENSG00000118454	1436.57464337244	0.390005911891324	0.0970211231510197	4.01980413362412	5.82465458039932e-05	0.00351574917741775	protein_coding	ANKRD13C	ankyrin repeat domain 13C [Source:HGNC Symbol;Acc:HGNC:25374]	1	1526.0062528556	1577.36550843014	1674.79885766811	1147.83297922092	1267.0029261676	1234.28691850613
ENSG00000118515	648.846329826617	0.543751512927172	0.10765833947869	5.05071428335378	4.40161029065218e-07	6.43763720458462e-05	protein_coding	SGK1	serum/glucocorticoid regulated kinase 1 [Source:HGNC Symbol;Acc:HGNC:10810]	6	693.639205843457	764.644528034348	850.221799358015	526.319577175322	537.634966199593	522.503461369446
ENSG00000130669	1137.72386122606	-0.582752711182714	0.119560763540827	-4.87411332885743	1.09298235786468e-06	0.00013264619934596	protein_coding	PAK4	p21 (RAC1) activated kinase 4 [Source:HGNC Symbol;Acc:HGNC:16059]	19	996.065899591204	744.040334165159	775.260248602552	1307.53832177188	1241.17766578247	1209.35182924338
ENSG00000119138	2035.11081264331	0.380422943883645	0.080675150590662	4.71549096714891	2.41128591491508e-06	0.000257507548982833	protein_coding	KLF9	Kruppel like factor 9 [Source:HGNC Symbol;Acc:HGNC:1123]	9	2266.81292469642	2222.96358299806	2290.27264281822	1635.60299095291	1730.29244580393	1847.46343174013
ENSG00000119487	3780.62997629435	0.265446212304614	0.0782954643238768	3.39031404433045	0.000698125993374907	0.0234241803894734	protein_coding	MAPKAP1	MAPK associated protein 1 [Source:HGNC Symbol;Acc:HGNC:18752]	9	3816.4029105507	3609.16795941961	4136.69399826858	3119.3678976086	3278.24290161586	3224.56040693292
ENSG00000119801	432.002001551696	0.445950384254985	0.114194702965145	3.90517574524538	9.41569323470084e-05	0.00509072172613588	protein_coding	YPEL5	yippee like 5 [Source:HGNC Symbol;Acc:HGNC:18329]	2	510.518455500784	549.445169845041	499.086114240319	393.362912687087	383.465987536828	366.092446903105
ENSG00000120217	744.999602210206	0.496794563810599	0.121636020348394	4.08427176742269	4.42152597066403e-05	0.00280226490407418	protein_coding	CD274	CD274 molecule [Source:HGNC Symbol;Acc:HGNC:17635]	9	747.743063899246	975.265176474947	891.64791951235	618.366498744101	661.283182589019	573.507053043254
ENSG00000116649	5993.43784775441	-0.582519439246427	0.101797415588998	-5.72234015840165	1.05066678554712e-08	2.26151069613613e-06	protein_coding	SRM	spermidine synthase [Source:HGNC Symbol;Acc:HGNC:11296]	1	5425.64586810752	4436.7697464987	4286.6170997795	7030.18197554362	7276.46275942331	6869.61709188767
ENSG00000122862	2085.44238013882	0.316074244994786	0.099739334233629	3.16900295578889	0.00152962839544308	0.0431930711267689	protein_coding	SRGN	serglycin [Source:HGNC Symbol;Acc:HGNC:9361]	10	2436.06089092222	2317.97181028377	2517.12996747292	1843.29860885169	1846.11482571301	2156.88522122789
ENSG00000122912	230.291055240723	0.451011932830445	0.131605002180708	3.42701208432152	0.000610261911542759	0.0209694815869873	protein_coding	SLC25A16	solute carrier family 25 member 16 [Source:HGNC Symbol;Acc:HGNC:10986]	10	262.195619808827	289.603391605824	277.160470556383	204.548714597285	198.776246600723	204.014366695229
ENSG00000072506	2281.55336340617	-0.581558075623757	0.124119808038958	-4.68545742063364	2.7933536866181e-06	0.000282005122627781	protein_coding	HSD17B10	hydroxysteroid 17-beta dehydrogenase 10 [Source:HGNC Symbol;Acc:HGNC:4800]	X	1777.10364537094	1380.48098923566	1719.18398640489	2261.83674795075	2354.79419693533	2682.78892204226
ENSG00000142657	6361.13619869351	-0.568441831331561	0.0938766808779272	-6.05519737186635	1.40245600161617e-09	3.90224830888713e-07	protein_coding	PGD	phosphogluconate dehydrogenase [Source:HGNC Symbol;Acc:HGNC:8891]	1	4335.2450365216	4789.33039714927	5451.48014507163	7355.09974142315	7339.85203491409	6928.55457559962
ENSG00000123643	768.190204993477	0.467648734178494	0.110656569712153	4.22612715535076	2.37747680115175e-05	0.00164377305136601	protein_coding	SLC36A1	solute carrier family 36 member 1 [Source:HGNC Symbol;Acc:HGNC:18761]	5	682.540978549961	766.933882908703	765.396886661043	553.854981063419	551.721471864211	495.301545810083
ENSG00000123908	5772.88533413851	0.31447882645629	0.0981632654324499	3.20363045250054	0.00135706544004077	0.0397979499742547	protein_coding	AGO2	argonaute RISC catalytic component 2 [Source:HGNC Symbol;Acc:HGNC:3263]	8	6524.37037016355	7871.94673546738	7416.26184382008	5854.8135924346	6348.31855285458	5336.10910222853
ENSG00000124171	326.178458787287	0.4450788217692	0.122074611451817	3.64595730820634	0.000266398203825331	0.0113684273504879	protein_coding	PARD6B	par-6 family cell polarity regulator beta [Source:HGNC Symbol;Acc:HGNC:16245]	20	381.501563213901	413.228554820958	402.425167213538	295.808910340689	309.120540973565	273.152568741945
ENSG00000181222	3140.43243059934	-0.564702171654301	0.178411664747178	-3.16516396197819	0.00154995582040715	0.0431967493314191	protein_coding	POLR2A	RNA polymerase II subunit A [Source:HGNC Symbol;Acc:HGNC:9187]	17	3014.55598859566	2430.15019912713	2226.16079019842	4262.48052187728	3906.65757098743	3170.15657581419
ENSG00000141522	15676.1742595577	-0.563307616679416	0.114929546679623	-4.90132984035595	9.51900787284406e-07	0.000118035697623266	protein_coding	ARHGDIA	Rho GDP dissociation inhibitor alpha [Source:HGNC Symbol;Acc:HGNC:678]	17	13890.8187362211	11141.1454960454	10930.5777035795	18579.3170920365	18558.9712131344	15990.1926963127
ENSG00000125772	514.714087718707	0.489244355092224	0.108807015531146	4.49644126993058	6.91002545044118e-06	0.000592703536380699	protein_coding	GPCPD1	glycerophosphocholine phosphodiesterase 1 [Source:HGNC Symbol;Acc:HGNC:26957]	20	539.651302146209	612.402428889785	632.241500450681	429.552300654299	403.81316238572	442.031127839662
ENSG00000101444	7835.76799341391	-0.560938394213946	0.0943679396846329	-5.94416277486336	2.77873377293262e-09	7.04439886258119e-07	protein_coding	AHCY	adenosylhomocysteinase [Source:HGNC Symbol;Acc:HGNC:343]	20	5539.40269786584	5561.98766724386	6761.33461090393	8439.99465461414	9175.79327320266	8744.28243918716
ENSG00000126070	1166.86594756466	0.333406104673467	0.0891473563311757	3.7399438232906	0.000184061386323759	0.00888548908099495	protein_coding	AGO3	argonaute RISC catalytic component 3 [Source:HGNC Symbol;Acc:HGNC:18421]	1	1261.0360762234	1308.3663106935	1256.59231134816	1007.00905647894	1061.18342673457	965.668002357415
ENSG00000141858	1300.57573160309	-0.559350919467696	0.121784453171426	-4.59295833664699	4.37006334450283e-06	0.000408636742902363	protein_coding	SAMD1	sterile alpha motif domain containing 1 [Source:HGNC Symbol;Acc:HGNC:17958]	19	1133.40646234821	903.150497932786	842.331109804808	1473.53747092583	1402.38989727754	1356.69553852327
ENSG00000127334	1846.05850209637	0.267541914607649	0.0774790816193991	3.45308577509858	0.000554212746371867	0.0196011812245671	protein_coding	DYRK2	dual specificity tyrosine phosphorylation regulated kinase 2 [Source:HGNC Symbol;Acc:HGNC:3093]	12	2043.46110041482	2242.42309943007	2225.17445400427	1846.44551215319	1817.94181438378	1745.45624839251
ENSG00000127452	367.736696909749	0.575945420340198	0.136539816646431	4.21814994692432	2.46315002048154e-05	0.00167259615676509	protein_coding	FBXL12	F-box and leucine rich repeat protein 12 [Source:HGNC Symbol;Acc:HGNC:13611]	19	492.483836148854	367.441457333871	438.919606397119	276.927490531709	274.686860460054	320.755920970832
ENSG00000127528	61.3152771007787	0.921772952394913	0.282594858249413	3.26181784801397	0.00110700251245451	0.0336907962407357	protein_coding	KLF2	Kruppel like factor 2 [Source:HGNC Symbol;Acc:HGNC:6347]	19	94.3349319947101	82.4167754767561	73.9752145613122	52.7106303000697	35.9988478095797	43.0696996356594
ENSG00000128590	980.727227807086	0.500747541500798	0.136651954483107	3.66440087443243	0.000247918230778449	0.0109198887132067	protein_coding	DNAJB9	DnaJ heat shock protein family (Hsp40) member B9 [Source:HGNC Symbol;Acc:HGNC:6968]	7	1012.71324053145	1483.50195858161	1254.61963895985	848.09043975336	950.839132361725	853.460100675039
ENSG00000128595	8751.12342230688	0.441890734461873	0.104606264111747	4.22432383198215	2.3965923568513e-05	0.00164700756668431	protein_coding	CALU	calumenin [Source:HGNC Symbol;Acc:HGNC:1458]	7	8043.44023096072	10082.3188666565	9609.87353961153	6980.61824854505	7052.64383608549	6385.64967756065
ENSG00000129245	1599.12263571928	0.253226695823589	0.0766040030113129	3.30565878895639	0.00094753397912388	0.0297781477516397	protein_coding	FXR2	FMR1 autosomal homolog 2 [Source:HGNC Symbol;Acc:HGNC:4024]	17	1736.87257143202	1623.15260591722	1657.04480617339	1364.96930702419	1415.69381929412	1428.1005668666
ENSG00000129474	3995.40698838965	0.408961337562918	0.117873983820603	3.46947922100717	0.000521468402945411	0.018945578155418	protein_coding	AJUBA	ajuba LIM protein [Source:HGNC Symbol;Acc:HGNC:20250]	14	5138.47923688833	4116.2600640891	3937.45408705011	3171.2918020833	3322.85016955382	3438.77549196291
ENSG00000141012	431.699372579361	-0.55671352421191	0.130999937838828	-4.2497235754176	2.14034482603404e-05	0.00151658719101841	protein_coding	GALNS	galactosamine (N-acetyl)-6-sulfatase [Source:HGNC Symbol;Acc:HGNC:4122]	16	360.692387038597	275.867262359697	302.805211604305	446.073542987157	492.245114613601	437.497475246435
ENSG00000133895	1137.13427196159	-0.550591697745921	0.103491260461002	-5.32017578386145	1.03667038143825e-07	1.73916701638934e-05	protein_coding	MEN1	menin 1 [Source:HGNC Symbol;Acc:HGNC:7010]	11	1072.36621223398	947.792917982695	947.869082578947	1520.74102044828	1453.25783439977	1365.76284370972
ENSG00000168528	212.715623472309	-0.548969146043534	0.167244928227983	-3.28242627062027	0.00102917895657501	0.0319045476538252	protein_coding	SERINC2	serine incorporator 2 [Source:HGNC Symbol;Acc:HGNC:23231]	1	155.375182108934	179.714357636815	184.444868306205	280.074393833206	262.165522091505	217.61532447491
ENSG00000136244	242.522708535762	-0.54219178830189	0.147183641728808	-3.683777503623	0.000229802848599777	0.0103620193550445	protein_coding	IL6	interleukin 6 [Source:HGNC Symbol;Acc:HGNC:6018]	7	235.837329986775	270.143875173812	253.488401896763	423.258494051306	356.075559855626	325.289573564059
ENSG00000236081	137.041511203526	-0.540103028302291	0.171311660300847	-3.15275111661282	0.00161739640995287	0.0445682566298124	lncRNA	ELFN1-AS1	ELFN1 antisense RNA 1 [Source:HGNC Symbol;Acc:HGNC:39071]	7	113.756829758327	127.059195526666	107.51064516244	180.94693983606	164.342566087212	159.811253911262
ENSG00000186470	755.90542347623	-0.539540101754968	0.137118230305755	-3.93485315958254	8.32475769968816e-05	0.00458786646560592	protein_coding	BTN3A2	butyrophilin subfamily 3 member A2 [Source:HGNC Symbol;Acc:HGNC:1139]	6	574.333262438382	647.887429442277	612.514776567665	955.871877829621	914.057700904111	795.656030111391
ENSG00000117984	3292.3525174642	-0.53181278237282	0.137414675452877	-3.87013090574298	0.000108776928600649	0.00571855853214839	protein_coding	CTSD	cathepsin D [Source:HGNC Symbol;Acc:HGNC:2529]	11	3121.37642629555	2268.75068048515	2101.88242973542	3667.7157978944	3576.40727151694	3578.18530920465
ENSG00000261373	933.096346077505	-0.530870305174821	0.152186168413317	-3.48829536027907	0.000486110770249329	0.0178888763451753	lncRNA	VPS9D1-AS1	VPS9D1 antisense RNA 1 [Source:HGNC Symbol;Acc:HGNC:48915]	16	883.696348244564	769.223237783057	551.361932530313	1069.94712250888	1083.09576887953	1023.47207292106
ENSG00000131931	449.838608963834	0.520775671771323	0.121230229535477	4.29575753314007	1.74097791361831e-05	0.00128135974442308	protein_coding	THAP1	THAP domain containing 1 [Source:HGNC Symbol;Acc:HGNC:20856]	8	499.420228207289	492.211297986182	594.76072507295	357.173524719875	358.423310799729	394.427775610775
ENSG00000153317	1870.84127359894	-0.530274745030145	0.170678670806619	-3.10686005769844	0.00189085886461323	0.0498173624191865	protein_coding	ASAP1	ArfGAP with SH3 domain, ankyrin repeat and PH domain 1 [Source:HGNC Symbol;Acc:HGNC:2720]	8	1476.06423003488	1719.30551064011	1448.92786920757	2588.32796548103	2304.70884346114	1811.19421099431
ENSG00000132388	1517.81911557959	0.388533290411558	0.0785482279150034	4.94642973781646	7.55869928530913e-07	9.79882289168256e-05	protein_coding	UBE2G1	ubiquitin conjugating enzyme E2 G1 [Source:HGNC Symbol;Acc:HGNC:12482]	17	1743.80896349045	1690.68857471068	1667.89450430905	1323.27283827936	1321.00119788197	1249.02128943412
ENSG00000105329	2633.89938335262	-0.528640891458612	0.150742746660036	-3.50690765009633	0.000453346453478777	0.0171538516193331	protein_coding	TGFB1	transforming growth factor beta 1 [Source:HGNC Symbol;Acc:HGNC:11766]	19	2644.15265267526	2070.7214838535	1804.99523529602	3578.81577962712	3186.68061479584	2629.51850407183
ENSG00000103512	919.517799159433	-0.521067704364809	0.139526202407974	-3.73455089705093	0.000188050459285942	0.00893866516472512	protein_coding	NOMO1	NODAL modulator 1 [Source:HGNC Symbol;Acc:HGNC:30060]	16	740.806671840812	796.695496275309	690.43533590558	1127.37810776119	1112.83394750483	953.20045772604
ENSG00000014164	552.047744847348	-0.516753047051355	0.128620227596385	-4.01766546917446	5.87775600958713e-05	0.00352912845038789	protein_coding	ZC3H3	zinc finger CCCH-type containing 3 [Source:HGNC Symbol;Acc:HGNC:28972]	8	479.998330443672	488.777265674651	422.151891096555	709.626694487505	689.456193918255	584.841184526322
ENSG00000176087	2537.3312319046	-0.51323505718012	0.103308816679257	-4.9679695661752	6.76575776039062e-07	9.18854339649241e-05	protein_coding	SLC35A4	solute carrier family 35 member A4 [Source:HGNC Symbol;Acc:HGNC:20753]	5	2250.16558375617	2079.87890335091	1899.6835099345	3017.88026613533	3018.42513046846	2847.13382854675
ENSG00000134278	1718.9869920809	0.359309107553562	0.0891260276762323	4.03147225251441	5.54285413536352e-05	0.0033814374318838	protein_coding	SPIRE1	spire type actin nucleation factor 1 [Source:HGNC Symbol;Acc:HGNC:30622]	18	1718.83795208009	1891.00712621668	2003.24881032033	1485.33835830644	1495.51735139363	1396.36499871401
ENSG00000134490	587.837816913622	0.574032340574453	0.100673775548078	5.7019053616432	1.18475603052882e-08	2.50290681412459e-06	protein_coding	TMEM241	transmembrane protein 241 [Source:HGNC Symbol;Acc:HGNC:31723]	18	678.3791433149	605.534364266722	650.981888139547	415.391235797564	445.290095731541	438.630888394741
ENSG00000135002	982.646050712687	0.604371580260008	0.128599873099804	4.6996281232017	2.60635663074608e-06	0.000272782719665608	protein_coding	RFK	riboflavin kinase [Source:HGNC Symbol;Acc:HGNC:30324]	9	982.193115474334	1181.30711516684	1255.60597515401	707.266517011382	709.020785119114	838.725729747051
ENSG00000204580	571.931866924523	-0.51160183120928	0.109127674500148	-4.68810348568901	2.75748576078016e-06	0.000281872320640759	protein_coding	DDR1	discoidin domain receptor tyrosine kinase 1 [Source:HGNC Symbol;Acc:HGNC:2730]	6	467.51282473849	430.398716378615	408.343184378443	634.887741076958	576.76414860131	648.312320831504
ENSG00000185920	205.395277964678	-0.511026282994286	0.157789149569448	-3.23866555075998	0.00120090303744077	0.0360523732924325	protein_coding	PTCH1	patched 1 [Source:HGNC Symbol;Acc:HGNC:9585]	9	172.022523049177	136.216615024083	158.800127258283	228.937215183885	208.949834025169	226.682629661365
ENSG00000131389	5022.87215514648	-0.510778708418881	0.0998232086721435	-5.11683320155003	3.10708159068047e-07	4.78994416033551e-05	protein_coding	SLC6A6	solute carrier family 6 member 6 [Source:HGNC Symbol;Acc:HGNC:11052]	3	3559.75640438862	3920.5202223318	4170.2294288697	5746.24542853297	5707.38254511446	5149.09593275791
ENSG00000135932	3198.23634883471	0.310315316310344	0.0799197714842047	3.88283538037486	0.000103245468885109	0.00547825260019218	protein_coding	CAB39	calcium binding protein 39 [Source:HGNC Symbol;Acc:HGNC:20292]	2	3898.25233684023	3839.24812429222	3428.50461086828	3061.15018653091	2960.51394051392	2978.60975375034
ENSG00000167470	1742.44621979856	-0.510509323862945	0.140803252157958	-3.62569270268161	0.000288187896616319	0.0119987135934269	protein_coding	MIDN	midnolin [Source:HGNC Symbol;Acc:HGNC:16298]	19	1789.58915107612	1454.88502265218	1142.17731282666	2205.97921434918	2059.76016162639	1973.27229120218
ENSG00000114554	3741.09348594193	-0.510178491555504	0.142048391555704	-3.59158231901161	0.000328676322947796	0.0136346890625035	protein_coding	PLXNA1	plexin A1 [Source:HGNC Symbol;Acc:HGNC:9099]	3	3733.16620584948	2921.21681967613	2374.11121932105	4369.47523412816	4273.68930191554	4206.09619336663
ENSG00000039560	2618.05379578809	-0.505614953045284	0.108943971722112	-4.64105489319754	3.46635018017679e-06	0.000335119685215736	protein_coding	RAI14	retinoic acid induced 14 [Source:HGNC Symbol;Acc:HGNC:14873]	5	2044.84837882651	2221.81890556088	1929.27359575902	3021.8138952622	2967.55719334622	2804.06412891109
ENSG00000163814	8997.38291755011	-0.504217449601161	0.111469034764695	-4.52338580544394	6.08581607817618e-06	0.000534053767844876	protein_coding	CDCP1	CUB domain containing protein 1 [Source:HGNC Symbol;Acc:HGNC:24357]	3	6948.87756413975	8317.2262585293	7996.22752598077	11489.3439537644	11496.9363732725	10009.1715126976
ENSG00000136816	838.71771651976	0.313040006455193	0.0899805009522279	3.47897603527892	0.000503333596074834	0.0184039412308388	protein_coding	TOR1B	torsin family 1 member B [Source:HGNC Symbol;Acc:HGNC:11995]	9	898.95641077312	911.163239993026	948.855418773098	788.299277024922	716.846621599457	715.183696581607
ENSG00000186501	1226.19631837656	-0.502699281644089	0.0986879125142994	-5.09382830010971	3.50904585126496e-07	5.33749267616408e-05	protein_coding	TMEM222	transmembrane protein 222 [Source:HGNC Symbol;Acc:HGNC:25363]	1	819.881541306966	839.048561450864	988.308866539131	1223.35865845684	1317.87086328983	1215.01889498492
ENSG00000137713	2657.57868947579	0.949051534536059	0.0794070343736316	11.9517312543183	6.35866485110582e-33	7.25396486214152e-29	protein_coding	PPP2R1B	protein phosphatase 2 scaffold subunit Abeta [Source:HGNC Symbol;Acc:HGNC:9303]	11	3036.75244318265	3391.67924635595	3249.97775972698	1671.00565309475	1664.55541936905	1679.71828579072
ENSG00000123472	1182.61394852739	-0.501850220266297	0.0946486113581885	-5.30224599246463	1.14386561995869e-07	1.8911911583317e-05	protein_coding	ATPAF1	ATP synthase mitochondrial F1 complex assembly factor 1 [Source:HGNC Symbol;Acc:HGNC:18803]	1	868.436285716008	920.320659490443	994.226883704036	1377.55692023018	1331.17478530642	1234.28691850613
ENSG00000156858	831.43451105582	-0.501395793003086	0.134213724285635	-3.73580120566515	0.000187118452222149	0.0089315786734321	protein_coding	PRR14	proline rich 14 [Source:HGNC Symbol;Acc:HGNC:28458]	16	821.268819718652	622.704525824379	581.938354548989	1001.50197570132	962.577887082241	894.262974014085
ENSG00000137872	129.253046233166	0.60710799109894	0.189157776673067	3.20953228451317	0.00132951115185413	0.0394975604696666	protein_coding	SEMA6D	semaphorin 6D [Source:HGNC Symbol;Acc:HGNC:16770]	15	142.889676403752	151.097421707386	180.499523529602	109.35488972701	104.083625188567	98.6069439026938
ENSG00000137876	3587.81767182194	0.448630992923592	0.105725903456841	4.24334035704629	2.20217049146738e-05	0.00154124913905888	protein_coding	RSL24D1	ribosomal L24 domain containing 1 [Source:HGNC Symbol;Acc:HGNC:18479]	15	3759.52449567153	4190.66409750561	4194.88783372348	2781.86251852308	2849.38706249304	3274.43058545842
ENSG00000137878	100.073636884779	0.646161962032898	0.195923431846119	3.29803309356281	0.000973646583561931	0.0304311239048617	protein_coding	GCOM1	GRINL1A complex locus 1 [Source:HGNC Symbol;Acc:HGNC:26424]	15	106.820437699892	139.650647335615	127.237369045457	73.1655017597982	86.0842012837776	80.4723335297846
ENSG00000138434	4442.7925529543	0.621525060814372	0.0735639924391204	8.44876739566208	2.94394338048892e-17	4.7977865835168e-14	protein_coding	ITPRID2	ITPR interacting domain containing 2 [Source:HGNC Symbol;Acc:HGNC:11319]	2	4909.57829895999	5052.60620770002	5360.73721520976	3282.22014346105	3325.19792049792	3356.03633213651
ENSG00000090061	1119.63614611512	-0.500788939180437	0.153333973594938	-3.26600118316487	0.0010907779367168	0.0333608437052687	protein_coding	CCNK	cyclin K [Source:HGNC Symbol;Acc:HGNC:1596]	14	932.251092653606	1072.56275863501	840.358437416506	1481.40472917957	1376.56463689241	1164.01530331111
ENSG00000138757	6865.20404686579	0.614035186731147	0.0724846363669541	8.47124601167326	2.42781873991637e-17	4.61609269749432e-14	protein_coding	G3BP2	G3BP stress granule assembly factor 2 [Source:HGNC Symbol;Acc:HGNC:30291]	4	7655.00227568839	8026.4781894863	7589.85701399063	4872.97976236763	5022.62185308441	5313.4408392624
ENSG00000139132	1029.72156683846	0.344938656547203	0.109240267091895	3.15761454754621	0.00159065729314398	0.0440442194179284	protein_coding	FGD4	FYVE, RhoGEF and PH domain containing 4 [Source:HGNC Symbol;Acc:HGNC:19125]	12	1062.65526335218	1303.78760094479	1341.41722404513	983.407281717718	982.925061931133	956.600697170961
ENSG00000139508	252.328583461095	0.428704385083262	0.12875245209194	3.3296793817731	0.000869460384509185	0.0280192205267819	protein_coding	SLC46A3	solute carrier family 46 member 3 [Source:HGNC Symbol;Acc:HGNC:27501]	13	294.103023277626	285.024681857115	300.832539216003	227.363763533136	219.90600509765	205.147779843535
ENSG00000139697	3972.01140022879	0.458748245153958	0.0795571802232398	5.76627079877261	8.10448003473856e-09	1.77799823531341e-06	protein_coding	SBNO1	strawberry notch homolog 1 [Source:HGNC Symbol;Acc:HGNC:22973]	12	4274.20478640738	4663.41587905978	4277.74007403215	3198.04048014602	3262.59122865517	3154.28879173789
ENSG00000139926	5018.04243467181	0.365279523481698	0.1034786154506	3.53000010573275	0.000415559500888078	0.0160158877909837	protein_coding	FRMD6	FERM domain containing 6 [Source:HGNC Symbol;Acc:HGNC:19839]	14	4819.40520220034	6007.26719030578	6198.13664404381	4354.52744344605	4574.98400640876	4291.10217948964
ENSG00000139946	165.62220275716	0.638986101083449	0.163210267478903	3.91510969838981	9.0363113483944e-05	0.00490886856488016	protein_coding	PELI2	pellino E3 ubiquitin protein ligase family member 2 [Source:HGNC Symbol;Acc:HGNC:8828]	14	185.895307166046	217.488713063662	163.731808229038	121.155777107623	118.170130853186	124.675446313751
ENSG00000242265	6811.62152544338	-0.494698118767127	0.1245171068945	-3.97293296563878	7.09930332975084e-05	0.00398487781077027	protein_coding	PEG10	paternally expressed 10 [Source:HGNC Symbol;Acc:HGNC:14005]	7	5431.19498175426	5668.44266890134	4972.12075471433	8057.64590348229	7617.66922996628	6965.95720949375
ENSG00000141985	4523.14039970499	-0.481829479802174	0.0857437527796168	-5.61941207589314	1.9160835805019e-08	3.83485640111679e-06	protein_coding	SH3GL1	SH3 domain containing GRB2 like 1, endophilin A2 [Source:HGNC Symbol;Acc:HGNC:10830]	19	3769.23544455334	3203.95214665889	3604.07245342713	4729.79566214953	4933.40731720849	5107.15964627055
ENSG00000173020	1388.42950347842	-0.478414283664599	0.125636618735377	-3.80792071993167	0.000140140183596559	0.00704281592277332	protein_coding	GRK2	G protein-coupled receptor kinase 2 [Source:HGNC Symbol;Acc:HGNC:289]	11	1396.98936056872	1196.18792185014	974.500159821019	1567.94456997073	1724.81436026769	1669.51756745595
ENSG00000140943	4541.34250088489	0.544026303439351	0.0786441811770876	6.91756586815159	4.59469772542349e-12	1.94521257569216e-09	protein_coding	MBTPS1	membrane bound transcription factor peptidase, site 1 [Source:HGNC Symbol;Acc:HGNC:15456]	16	4666.80457691478	4876.32588237474	5251.25389765901	3294.02103084167	3459.80230795983	3396.83920547556
ENSG00000132471	1355.10689509942	-0.47766335572769	0.105707694417074	-4.51871889138978	6.22149316889887e-06	0.000541792321151132	protein_coding	WBP2	WW domain binding protein 2 [Source:HGNC Symbol;Acc:HGNC:12738]	17	1136.18101917158	1065.69469401194	1052.42071915893	1508.15340724229	1549.515623108	1470.03685335395
ENSG00000111684	797.687066345291	-0.475849038251922	0.1278570017132	-3.72172843001055	0.000197863758076405	0.00936609855657938	protein_coding	LPCAT3	lysophosphatidylcholine acyltransferase 3 [Source:HGNC Symbol;Acc:HGNC:30244]	12	572.945984026695	702.831946426781	797.945981068021	1009.36923395507	1003.27223678003	876.128363641176
ENSG00000173511	712.062636041659	-0.469219708450749	0.137910176828281	-3.40235738392968	0.00066807212967967	0.0226826394505526	protein_coding	VEGFB	vascular endothelial growth factor B [Source:HGNC Symbol;Acc:HGNC:12681]	11	678.3791433149	568.904686277053	514.867493346733	865.398407911591	810.756659363578	755.986569920652
ENSG00000102302	497.921749698987	-0.469011305822493	0.145419590976924	-3.22522778857849	0.00125872473933577	0.03768905991166	protein_coding	FGD1	FYVE, RhoGEF and PH domain containing 1 [Source:HGNC Symbol;Acc:HGNC:3663]	X	463.350989503429	422.385974318375	353.108357505997	601.845256411243	594.7635725061	511.169329886378
ENSG00000141664	847.643976074291	0.554189042016032	0.130450467222527	4.24827180626864	2.15425927559595e-05	0.00151702406271597	protein_coding	ZCCHC2	zinc finger CCHC-type containing 2 [Source:HGNC Symbol;Acc:HGNC:22916]	18	994.678621179517	1058.82662938888	939.97839302574	749.749711581588	721.542123487663	562.172921560185
ENSG00000169564	9683.95379806263	-0.464283315535957	0.0976785792767704	-4.75317432925001	2.00247543460966e-06	0.000223963134882617	protein_coding	PCBP1	poly(rC) binding protein 1 [Source:HGNC Symbol;Acc:HGNC:8647]	2	6905.87193337745	8523.26819722119	8181.65873048113	11185.66778517	11321.6376361128	10070.3758227061
ENSG00000198792	3375.18081791691	-0.461110155970659	0.115433788470511	-3.99458565884681	6.48074883535689e-05	0.00377169397815997	protein_coding	TMEM184B	transmembrane protein 184B [Source:HGNC Symbol;Acc:HGNC:1310]	22	3040.91427841771	2803.31504364688	2305.06768573049	3753.46891286018	3875.35422506606	3580.45213550126
ENSG00000125534	1733.97228675589	-0.457717373504439	0.128876319311541	-3.55160184547147	0.000382893777555943	0.0151143675237308	protein_coding	PPDPF	pancreatic progenitor cell differentiation and proliferation factor [Source:HGNC Symbol;Acc:HGNC:16142]	20	1617.56662802694	1456.02970008936	1274.34636284287	2139.89424501775	2048.02140690587	1774.92499024849
ENSG00000185164	322.239247973592	-0.454365459047287	0.13159206890012	-3.45283315966524	0.000554731987158873	0.0196011812245671	protein_coding	NOMO2	NODAL modulator 2 [Source:HGNC Symbol;Acc:HGNC:22652]	16	270.519290278948	282.735326982761	257.433746673366	372.121315401984	388.161489425034	347.957836530195
ENSG00000188211	1708.24944825823	-0.449682155483307	0.143339637672617	-3.13717937888448	0.00170581728919759	0.0465549369262348	protein_coding	NCR3LG1	natural killer cell cytotoxicity receptor 3 ligand 1 [Source:HGNC Symbol;Acc:HGNC:42400]	11	1342.88550251293	1660.92696134407	1588.00127258283	2290.15887766422	2191.23421449616	1789.65936117648
ENSG00000142867	693.386375918084	0.345840896383503	0.107355320394723	3.22146024167149	0.00127539156508736	0.0380881334411429	protein_coding	BCL10	BCL10 immune signaling adaptor [Source:HGNC Symbol;Acc:HGNC:989]	1	787.974137838167	871.099529691825	814.713696368585	651.408983409816	643.283758684229	652.845973424731
ENSG00000143033	764.003331613023	0.551810008600403	0.0952129117065361	5.79553758739345	6.81026723964291e-09	1.55383057339693e-06	protein_coding	MTF2	metal response element binding transcription factor 2 [Source:HGNC Symbol;Acc:HGNC:29535]	1	904.505524419867	890.559046123837	842.331109804808	608.925788839611	576.76414860131	613.176513233992
ENSG00000143384	12488.9736234295	0.50373165498843	0.0972706295029794	5.17866140645261	2.2348366774569e-07	3.54097455783726e-05	protein_coding	MCL1	MCL1 apoptosis regulator, BCL2 family member [Source:HGNC Symbol;Acc:HGNC:6943]	1	15831.6212341711	14916.2916838557	13486.1747826243	10119.654291788	10010.0274420073	11067.7793932161
ENSG00000143622	594.409461450318	0.485985916280975	0.102433484121129	4.74440482475721	2.09120270986305e-06	0.000231615927321531	protein_coding	RIT1	Ras like without CAAX 1 [Source:HGNC Symbol;Acc:HGNC:10023]	1	671.442751256466	753.197753662577	685.503654934826	482.262930954369	535.28721525549	488.501066920242
ENSG00000143702	992.945971551226	0.406809790315532	0.113962017169053	3.56969629374026	0.000357395331772032	0.0146118915829996	protein_coding	CEP170	centrosomal protein 170 [Source:HGNC Symbol;Acc:HGNC:28920]	1	1029.36058147169	1263.72389064359	1073.1337792361	887.426731022068	867.885265670085	782.055072331709
ENSG00000064393	6275.25291232971	-0.447600313732274	0.143791161575127	-3.11284997512462	0.00185290180902355	0.0490438604114633	protein_coding	HIPK2	homeodomain interacting protein kinase 2 [Source:HGNC Symbol;Acc:HGNC:14402]	7	5736.39623232539	6166.3773540734	4768.93549871926	8310.97161925277	8035.56889801662	6383.38285126404
ENSG00000143878	7405.07688496381	0.648269526886507	0.129682452962507	4.99889932737415	5.76584948238907e-07	8.02156230427982e-05	protein_coding	RHOB	ras homolog family member B [Source:HGNC Symbol;Acc:HGNC:668]	2	9477.88610864499	7273.28043582373	8070.20274054208	5369.40375817874	5122.00997638477	5344.04299426668
ENSG00000144560	719.756208831101	0.549259443998656	0.0973643360790891	5.64127961138144	1.68790992619869e-08	3.43851364965618e-06	protein_coding	VGLL4	vestigial like family member 4 [Source:HGNC Symbol;Acc:HGNC:28966]	3	799.072365131662	730.304204919033	829.508739280847	517.665593096207	543.113051735833	553.105616373731
ENSG00000145685	1198.26848769456	0.599691504881436	0.0862313473365007	6.95444897249789	3.5394271998612e-12	1.61511141984066e-09	protein_coding	LHFPL2	LHFPL tetraspan subfamily member 2 [Source:HGNC Symbol;Acc:HGNC:6588]	5	1494.09884938681	1610.56115410828	1439.06450726606	1036.90463784316	1004.8374040761	953.20045772604
ENSG00000145782	823.951408014885	0.487244719481786	0.0988879824724051	4.92723895563096	8.33997358643956e-07	0.000105713798526781	protein_coding	ATG12	autophagy related 12 [Source:HGNC Symbol;Acc:HGNC:588]	5	944.736598358788	1016.47356421333	919.265332948573	719.067404391995	666.761268125259	667.58034435272
ENSG00000172819	810.580589906198	-0.4438028180823	0.100535309472874	-4.41439749287336	1.01291696942271e-05	0.000802455332442658	protein_coding	RARG	retinoic acid receptor gamma [Source:HGNC Symbol;Acc:HGNC:9866]	12	710.286546783699	655.900171502517	653.940896722	948.791345401254	910.14478266394	884.062255679324
ENSG00000112977	5191.21342489448	-0.440356432519329	0.113950227032356	-3.86446296762787	0.000111333878780869	0.00582613251895485	protein_coding	DAP	death associated protein [Source:HGNC Symbol;Acc:HGNC:2672]	5	4539.17496303958	4364.65506795654	4032.14236168859	6054.64195207964	6178.49790123113	5313.4408392624
ENSG00000145919	1643.8559390663	0.569883627606159	0.100444572689383	5.67361294241832	1.39816845605928e-08	2.90005559031351e-06	protein_coding	BOD1	biorientation of chromosomes in cell division 1 [Source:HGNC Symbol;Acc:HGNC:25114]	5	1580.11011091139	1642.61212234924	1820.77661440243	1163.5674957284	1198.91814878861	1033.67279125582
ENSG00000023839	2852.896067115	-0.439913174806557	0.110076678766567	-3.99642485343744	6.4306281978887e-05	0.0037620823836674	protein_coding	ABCC2	ATP binding cassette subfamily C member 2 [Source:HGNC Symbol;Acc:HGNC:53]	10	1989.35724235903	2288.21019691716	2443.1547529116	3134.31568829071	3182.76769655567	2802.93071576278
ENSG00000147421	324.840852685484	0.530298052016152	0.149243760817744	3.55323431351846	0.000380525362165876	0.0151143675237308	protein_coding	HMBOX1	homeobox containing 1 [Source:HGNC Symbol;Acc:HGNC:26137]	8	310.750364217869	415.517909695312	420.179218708253	254.899167421232	263.730689387573	278.819634483479
ENSG00000147852	59.2675558123658	1.16066328154863	0.261789323449235	4.43357760452632	9.26821246363018e-06	0.000749870693511298	protein_coding	VLDLR	very low density lipoprotein receptor [Source:HGNC Symbol;Acc:HGNC:12698]	9	81.8494262895279	83.5614529139333	77.9205593379155	47.2035495224504	28.1730113292363	32.8689813008979
ENSG00000148154	2132.28403656945	0.318974608156366	0.101216258468813	3.15141670895343	0.00162480496622493	0.0446645182040819	protein_coding	UGCG	UDP-glucose ceramide glucosyltransferase [Source:HGNC Symbol;Acc:HGNC:12524]	9	2112.82502099917	2644.20487987926	2562.50143240385	1874.76764186666	2033.15231759322	1964.20498601573
ENSG00000148572	491.276504340054	0.644216751956456	0.161320257449113	3.99340270182539	6.51318122105115e-05	0.00377169397815997	protein_coding	NRBF2	nuclear receptor binding factor 2 [Source:HGNC Symbol;Acc:HGNC:19692]	10	431.44358603463	671.925655622998	670.708612022564	388.642557734842	396.769909553411	351.358075975116
ENSG00000106333	1815.16548453367	-0.438287118169071	0.101513213701887	-4.31753761097726	1.57779529301889e-05	0.00116879796771166	protein_coding	PCOLCE	procollagen C-endopeptidase enhancer [Source:HGNC Symbol;Acc:HGNC:8738]	7	1682.76871337623	1409.09792516509	1381.85700800531	2025.8190003385	1974.45854399064	2054.87803788027
ENSG00000149948	352.551069148136	0.665218146577267	0.118902440114858	5.59465513016112	2.21060736390551e-08	4.27434047583628e-06	protein_coding	HMGA2	high mobility group AT-hook 2 [Source:HGNC Symbol;Acc:HGNC:5009]	12	457.801875856681	529.985653413029	470.482364609945	313.116878498921	305.990206381428	300.354484301309
ENSG00000150867	1060.01309504857	0.663799394269611	0.114724457000074	5.78603212974183	7.20684353469383e-09	1.61207198125073e-06	protein_coding	PIP4K2A	phosphatidylinositol-5-phosphate 4-kinase type 2 alpha [Source:HGNC Symbol;Acc:HGNC:8997]	10	1145.89196805339	1326.68114968834	1242.78360463004	848.09043975336	760.67130588938	735.58513325113
ENSG00000140564	2045.83080946901	-0.436171688496212	0.0976486933693132	-4.46674372637619	7.94191722042729e-06	0.000661324026646968	protein_coding	FURIN	furin, paired basic amino acid cleaving enzyme [Source:HGNC Symbol;Acc:HGNC:8568]	15	1888.08591830589	1850.94341591548	1719.18398640489	2473.4659949764	2520.70193031862	2385.83467718587
ENSG00000153310	1850.90457989961	0.632746051782088	0.116528167891437	5.42998369605867	5.6359200528993e-08	9.89147322515004e-06	protein_coding	CYRIB	CYFIP related Rac1 interactor B [Source:HGNC Symbol;Acc:HGNC:25216]	8	1811.78560566311	2214.95084093782	2463.86781298877	1438.92153460936	1421.17190483036	1328.3602098156
ENSG00000163874	812.448731615391	-0.432293053398783	0.0896425506023053	-4.82240911815003	1.41834658563188e-06	0.000166809256174109	protein_coding	ZC3H12A	zinc finger CCCH-type containing 12A [Source:HGNC Symbol;Acc:HGNC:26259]	1	735.257558194064	798.984851149663	719.039085535954	1004.64887900282	1018.92390974071	1016.67159403122
ENSG00000153714	381.562111167181	0.381675912706375	0.121028877105455	3.15359376897973	0.00161273408061235	0.0445473859361397	protein_coding	LURAP1L	leucine rich adaptor protein 1 like [Source:HGNC Symbol;Acc:HGNC:31452]	9	417.570801917761	486.487910800296	393.548141466181	328.064669181031	327.119964878355	341.157357640354
ENSG00000154319	1502.91859529548	0.339895732170535	0.0784159785951663	4.33452133429712	1.46077621998739e-05	0.00111798757614606	protein_coding	FAM167A	family with sequence similarity 167 member A [Source:HGNC Symbol;Acc:HGNC:15549]	8	1822.8838329566	1749.06712400671	1761.59644275338	1353.16841964358	1450.91008345567	1408.83254334538
ENSG00000154473	4847.34935615654	0.364260970851552	0.0749335361519832	4.86112079527041	1.16722997898149e-06	0.000140165890528641	protein_coding	BUB3	BUB3 mitotic checkpoint protein [Source:HGNC Symbol;Acc:HGNC:1151]	10	5554.6627603944	5136.16766061395	5347.9148446858	4080.74685621584	4064.73946789037	4316.03726875239
ENSG00000154493	481.409944627772	0.507992511119728	0.144243155837005	3.52177895839826	0.000428661402768242	0.0164611978939215	protein_coding	C10orf90	chromosome 10 open reading frame 90 [Source:HGNC Symbol;Acc:HGNC:26563]	10	425.894472387882	582.640815523179	603.637750820307	412.244332496067	383.465987536828	338.890531343741
ENSG00000154727	718.205643373775	0.352931188111804	0.108865300963182	3.24190706303345	0.00118732735166735	0.0357388665641718	protein_coding	GABPA	GA binding protein transcription factor subunit alpha [Source:HGNC Symbol;Acc:HGNC:4071]	21	704.737433136952	847.061303511104	797.945981068021	613.646143791856	614.328163706958	614.309926382299
ENSG00000155660	9223.99882374221	0.333014296681742	0.0731540666843381	4.55223218305427	5.30797086660602e-06	0.000480581997192393	protein_coding	PDIA4	protein disulfide isomerase family A member 4 [Source:HGNC Symbol;Acc:HGNC:30167]	7	10278.3457521883	9360.0274037977	9586.20147095191	7636.74758690711	7827.40164763949	7733.27791089747
ENSG00000155744	618.491503383084	0.340948487268841	0.0977772819464972	3.48699084778614	0.000488488073862307	0.0179185593138945	protein_coding	FAM126B	family with sequence similarity 126 member B [Source:HGNC Symbol;Acc:HGNC:28593]	2	793.523251484914	782.959367029183	746.656498972178	603.418708061992	639.370840444057	588.241423971242
ENSG00000196739	295.164418545827	-0.431291352832511	0.138344935395049	-3.11750734930008	0.00182387399274797	0.0485005932616989	protein_coding	COL27A1	collagen type XXVII alpha 1 chain [Source:HGNC Symbol;Acc:HGNC:22986]	9	309.363085806182	225.501455123902	255.461074285065	351.666443942256	370.944649168278	337.757118195434
ENSG00000155893	232.24818182356	0.567021200280317	0.159011787994067	3.56590670058671	0.000362600363767934	0.014720800533326	protein_coding	PXYLP1	2-phosphoxylose phosphatase 1 [Source:HGNC Symbol;Acc:HGNC:26303]	3	223.351824281593	275.867262359697	298.859866827701	198.254907994292	170.603235271487	171.145385394331
ENSG00000198911	4347.52084992447	-0.431162062045731	0.0946381976144338	-4.55589891728847	5.21620181086979e-06	0.000476051442067221	protein_coding	SREBF2	sterol regulatory element binding transcription factor 2 [Source:HGNC Symbol;Acc:HGNC:11290]	22	3579.17830215224	3102.07585475013	3079.34159813889	4442.64073588796	4264.29829813913	4447.51319395598
ENSG00000101057	6633.36620873848	-0.429053081729683	0.0918116160335357	-4.67318951855683	2.96557880270833e-06	0.000294185417228666	protein_coding	MYBL2	MYB proto-oncogene like 2 [Source:HGNC Symbol;Acc:HGNC:7548]	20	5984.71906801734	5167.07395141774	5748.36733951103	7715.42016944452	7695.92759476972	7337.71672213839
ENSG00000157193	1478.00403172334	0.290394414125157	0.0861129880438952	3.37224872486287	0.000745570841208224	0.0245114471368975	protein_coding	LRP8	LDL receptor related protein 8 [Source:HGNC Symbol;Acc:HGNC:6700]	1	1691.09238384635	1509.82953963668	1560.38385914661	1283.93654701065	1307.69727586539	1298.89146795962
ENSG00000182704	1122.26723979308	-0.420669970087097	0.0951238453947097	-4.42233982805843	9.76377270172881e-06	0.00078440224634734	protein_coding	TSKU	tsukushi, small leucine rich proteoglycan [Source:HGNC Symbol;Acc:HGNC:28850]	11	901.730967596494	934.056788736569	929.128694890081	1181.66218971201	1315.52311234573	1203.68476350185
ENSG00000186575	7664.44240437283	-0.414395962040548	0.0641450319802523	-6.4602970681833	1.04497639236447e-10	3.50620314238055e-08	protein_coding	NF2	neurofibromin 2 [Source:HGNC Symbol;Acc:HGNC:7773]	22	6330.15139252738	6000.39912568271	6215.89069553852	8251.18045652434	8458.9466516032	8001.89682704619
ENSG00000170043	641.048092249636	-0.410442510190544	0.104691891945129	-3.92048039790574	8.83726245265004e-05	0.00482370765836515	protein_coding	TRAPPC1	trafficking protein particle complex 1 [Source:HGNC Symbol;Acc:HGNC:19894]	17	553.524086263078	549.445169845041	530.648872453146	770.991308866691	691.803944862358	706.116391395152
ENSG00000161202	1341.42228459623	-0.40919595244614	0.123532999340416	-3.31244246177924	0.00092485148023241	0.0293075157958093	protein_coding	DVL3	dishevelled segment polarity protein 3 [Source:HGNC Symbol;Acc:HGNC:3087]	3	1226.35411593123	1262.57921320642	1134.28662327345	1766.98620379039	1672.38125584939	1365.76284370972
ENSG00000159363	1586.5310735558	-0.407989272334099	0.12771155369381	-3.19461521321914	0.00140017385180984	0.0405410743691539	protein_coding	ATP13A2	ATPase cation transporting 13A2 [Source:HGNC Symbol;Acc:HGNC:30213]	1	1656.41042355417	1293.4855040102	1208.26183783477	1832.28444729645	1786.6384684624	1891.66654452409
ENSG00000170454	4116.42972344221	-0.407531497603921	0.0932694293114	-4.36940057007629	1.24588050333918e-05	0.000973493478225573	protein_coding	KRT75	keratin 75 [Source:HGNC Symbol;Acc:HGNC:24431]	12	3512.58893839126	3707.61021901685	4263.93136731403	5160.92141445458	5262.09244938292	4814.73905400739
ENSG00000101224	7215.56553244031	-0.407246955431165	0.0987894467927552	-4.12237307377077	3.74989237677565e-05	0.00243061205876458	protein_coding	CDC25B	cell division cycle 25B [Source:HGNC Symbol;Acc:HGNC:1726]	20	6599.28340439465	5781.76573518188	5642.82936673689	8319.62560333189	7692.01467652955	7884.02185962228
ENSG00000151693	2320.51759240463	-0.40646496612551	0.0950150814370545	-4.27789946583147	1.88665188693728e-05	0.00137213120160171	protein_coding	ASAP2	ArfGAP with SH3 domain, ankyrin repeat and PH domain 2 [Source:HGNC Symbol;Acc:HGNC:2721]	2	1825.65838977998	1886.42841646797	1791.18652857791	2540.33769013321	2518.35417937451	2230.55707586783
ENSG00000105220	10977.7864536657	-0.403693348609233	0.115298401516018	-3.50129180718217	0.000463008572537042	0.0173750059062585	protein_coding	GPI	glucose-6-phosphate isomerase [Source:HGNC Symbol;Acc:HGNC:4458]	19	10113.2596211976	10201.3653201229	9448.11440377079	13628.4514729568	13464.3516644309	12275.9978093112
ENSG00000163347	998.647954459502	0.61832187799985	0.102789431459922	6.01542268711677	1.7941791802636e-09	4.87333240201122e-07	protein_coding	CLDN1	claudin 1 [Source:HGNC Symbol;Acc:HGNC:2032]	3	1046.00792241193	1084.00953300678	1043.54369341158	650.622257584442	662.848349885088	758.253396217266
ENSG00000163348	999.984456046559	0.417958819885062	0.0875915403864583	4.77168021068023	1.82695413528112e-06	0.000210524169447344	protein_coding	PYGO2	pygopus family PHD finger 2 [Source:HGNC Symbol;Acc:HGNC:30257]	1	1052.94431447037	993.580015469782	1075.1064516244	792.232906151793	741.889298336556	804.723335297846
ENSG00000163376	320.976208977496	0.72881415779879	0.166904453977704	4.36665493598002	1.26163803756372e-05	0.000979099777722916	protein_coding	KBTBD8	kelch repeat and BTB domain containing 8 [Source:HGNC Symbol;Acc:HGNC:30691]	3	337.10865403992	508.236782106663	448.782968338627	261.192974024226	295.816618956981	223.282390216445
ENSG00000163428	4439.121399295	0.524495161798752	0.104710587264163	5.00899837831642	5.47140341698475e-07	7.70589755320519e-05	protein_coding	LRRC58	leucine rich repeat containing 58 [Source:HGNC Symbol;Acc:HGNC:26968]	3	4951.19665131059	5462.40073020945	5423.86273163541	3496.9962937882	3587.36344258942	3930.67679832807
ENSG00000163597	7976.4849320014	0.316532239906126	0.0933910989373621	3.38931914826729	0.000700664101762604	0.0234403990407853	lncRNA	SNHG16	small nucleolar RNA host gene 16 [Source:HGNC Symbol;Acc:HGNC:44352]	17	8158.58433913074	9459.61434083212	10173.0715064717	7484.12277678452	7155.16229397799	7684.54114552027
ENSG00000163605	2016.16553818494	0.286539056675821	0.0915812733088149	3.12879529103731	0.00175524546049678	0.0474510709632071	protein_coding	PPP4R2	protein phosphatase 4 regulatory subunit 2 [Source:HGNC Symbol;Acc:HGNC:18296]	3	2402.76620904173	2303.09100360046	2117.66380884183	1846.44551215319	1742.81378417248	2006.14127250308
ENSG00000163714	3242.23306424501	0.332612501702369	0.0901958588025387	3.68766932449239	0.000226317491649151	0.0102453569235457	protein_coding	U2SURP	U2 snRNP associated SURP domain containing [Source:HGNC Symbol;Acc:HGNC:30855]	3	3380.79748928101	3886.17989921649	3733.28249486089	2955.72892593077	2901.82016691134	2880.00280984764
ENSG00000163743	698.559756922678	0.360535897813312	0.1145807208221	3.14656685022156	0.001651994921879	0.0453027838192202	protein_coding	RCHY1	ring finger and CHY zinc finger domain containing 1 [Source:HGNC Symbol;Acc:HGNC:17479]	4	647.859018257788	821.878399893207	813.727360174434	596.338175633624	608.067494522684	576.907292488174
ENSG00000073060	5580.73957779864	-0.402795185096728	0.116880291658889	-3.44621988343655	0.000568487591849467	0.0199172618612132	protein_coding	SCARB1	scavenger receptor class B member 1 [Source:HGNC Symbol;Acc:HGNC:1664]	12	5109.3463902429	4823.67072026459	4297.46679791516	6451.9384938936	6601.09307116967	5753.20514080544
ENSG00000163818	370.865841034822	0.822761519228916	0.146688199481973	5.60891416033795	2.03599969917471e-08	4.00460078761812e-06	protein_coding	LZTFL1	leucine zipper transcription factor like 1 [Source:HGNC Symbol;Acc:HGNC:6741]	3	357.917830215224	496.790007734891	518.812838123336	259.619522373477	268.426191275779	250.484305775808
ENSG00000169718	3276.80958552209	-0.401707606358121	0.126467152999724	-3.17637897928325	0.00149125995870576	0.0424246723414346	protein_coding	DUS1L	dihydrouridine synthase 1 like [Source:HGNC Symbol;Acc:HGNC:30086]	17	3200.45129576171	2511.42229716671	2493.4578988133	3466.31398659861	3522.40899980257	3846.80422535336
ENSG00000163935	255.408596580329	0.603661770630632	0.141670156973533	4.26103692920597	2.03480603406746e-05	0.00146918147067352	protein_coding	SFMBT1	Scm like with four mbt domains 1 [Source:HGNC Symbol;Acc:HGNC:20255]	3	353.755994980163	303.33952085195	284.064823915439	206.122166248034	208.949834025169	201.747540398615
ENSG00000164080	1686.13578408217	0.475601034001451	0.0949100932941637	5.01106908121327	5.41284775840029e-07	7.70589755320519e-05	protein_coding	RAD54L2	RAD54 like 2 [Source:HGNC Symbol;Acc:HGNC:29123]	3	1876.98769101239	1916.19002983458	1774.41881327734	1379.13037188093	1356.21746204351	1264.88907351042
ENSG00000164144	752.430421014571	0.335381419725911	0.0990325251683531	3.38657849182145	0.000707700286429354	0.0235377401387349	protein_coding	ARFIP1	ADP ribosylation factor interacting protein 1 [Source:HGNC Symbol;Acc:HGNC:21496]	4	807.396035601783	872.244207129002	876.852876600087	671.863854869545	669.109019069362	687.981781022243
ENSG00000164442	2248.68692626472	0.312914036349605	0.0954342499557754	3.27884419372091	0.00104233167095636	0.0322247146402986	protein_coding	CITED2	Cbp/p300 interacting transactivator with Glu/Asp rich carboxy-terminal domain 2 [Source:HGNC Symbol;Acc:HGNC:1987]	6	2476.29196486114	2527.44778128719	2567.43311337461	2061.22166248034	2035.50006853732	1998.20738046493
ENSG00000164543	1227.92483359803	0.259041507712998	0.0808326971822195	3.2046624292277	0.00135220969161331	0.039757752994651	protein_coding	STK17A	serine/threonine kinase 17a [Source:HGNC Symbol;Acc:HGNC:11395]	7	1356.7582866298	1364.45550511518	1399.61105950003	1146.25952757017	1133.18112235373	1166.28212960772
ENSG00000164631	721.61285099388	0.414536147240315	0.102454850301017	4.04603731323982	5.20919333450936e-05	0.00319497191183241	protein_coding	ZNF12	zinc finger protein 12 [Source:HGNC Symbol;Acc:HGNC:12902]	7	746.355785487559	873.388884566179	852.194471746316	644.328450981449	629.979836667645	580.307531933095
ENSG00000164949	432.109870701882	0.433155485562947	0.114207762413745	3.79269741748147	0.000149019694921411	0.00745621350729586	protein_coding	GEM	GTP binding protein overexpressed in skeletal muscle [Source:HGNC Symbol;Acc:HGNC:4234]	8	529.940353264401	594.08758989495	552.348268724464	387.855831909468	427.290671826751	428.43017005998
ENSG00000164983	651.20628802894	0.573871230407045	0.126421966651976	4.53933161779426	5.64328243163711e-06	0.000506917842363119	protein_coding	TMEM65	transmembrane protein 65 [Source:HGNC Symbol;Acc:HGNC:25203]	8	699.188319490204	835.614529139333	678.59930157577	475.182398526001	472.680523412743	541.771484890662
ENSG00000165312	253.21574391242	0.595062403987765	0.166000033247276	3.58471255907131	0.000337449643992151	0.0138975651215251	protein_coding	OTUD1	OTU deubiquitinase 1 [Source:HGNC Symbol;Acc:HGNC:27346]	10	355.14327339185	331.956456781379	259.406419061668	200.615085470414	230.079592522097	192.68023521216
ENSG00000165434	712.069887741307	0.5669190758069	0.102683081140003	5.52105633676822	3.36967710373067e-08	6.20020587086444e-06	protein_coding	PGM2L1	phosphoglucomutase 2 like 1 [Source:HGNC Symbol;Acc:HGNC:20898]	11	763.003126427802	872.244207129002	761.45154188444	550.708077761922	513.374873110528	555.372442670344
ENSG00000166068	2595.82063392233	0.382066040776807	0.0831131381873828	4.59693917362883	4.28742716863912e-06	0.000404222885453182	protein_coding	SPRED1	sprouty related EVH1 domain containing 1 [Source:HGNC Symbol;Acc:HGNC:20249]	15	3082.53263076832	2956.70182022862	3076.38258955644	2334.21552388517	2350.88127869516	2308.762583101
ENSG00000166173	599.659575303342	0.405416591569785	0.096061834177233	4.22037112909792	2.43900453593565e-05	0.00166611758957808	protein_coding	LARP6	La ribonucleoprotein 6, translational regulator [Source:HGNC Symbol;Acc:HGNC:24012]	15	683.928256961648	732.593559793387	702.27137023539	511.371786493213	547.025969976005	542.904898038969
ENSG00000166398	657.065169076811	0.324382886577605	0.102500654011957	3.16469089592117	0.00155247784238095	0.0431967493314191	protein_coding	GARRE1	granule associated Rac and RHOG effector 1 [Source:HGNC Symbol;Acc:HGNC:29016]	19	654.795410316223	744.040334165159	736.793137030669	534.186835429064	601.806825338409	572.373639894947
ENSG00000166483	1911.29164515012	0.277073512841685	0.0753505869490052	3.67712481163814	0.000235877643833951	0.0105112975033504	protein_coding	WEE1	WEE1 G2 checkpoint kinase [Source:HGNC Symbol;Acc:HGNC:12761]	11	2100.33951529399	2069.57680641632	2002.26247412618	1750.46496145754	1688.81551245811	1650.24954393474
ENSG00000166510	231.549632197633	0.625236989010727	0.160868317532175	3.8866384543723	0.000101641964225517	0.00541837162562942	protein_coding	CCDC68	coiled-coil domain containing 68 [Source:HGNC Symbol;Acc:HGNC:24350]	18	237.224608398462	302.194843414772	326.477280263924	173.079681582318	180.776822695933	211.948258733376
ENSG00000099194	10243.328138556	-0.401327802701019	0.107359796371759	-3.73815726430148	0.000185373983281627	0.00888548908099495	protein_coding	SCD	stearoyl-CoA desaturase [Source:HGNC Symbol;Acc:HGNC:10571]	10	7496.85253675608	8515.25545516095	8561.3981652292	11601.0590209676	10422.4490245214	10434.2014433126
ENSG00000167193	2615.53678426187	0.616121631640552	0.0764998071659139	8.05389783930171	8.01981655198402e-16	8.31727883863942e-13	protein_coding	CRK	CRK proto-oncogene, adaptor protein [Source:HGNC Symbol;Acc:HGNC:2362]	17	2925.7701702477	3001.34424027853	3271.6771559983	1969.17474091156	2011.23997544826	2025.4092960243
ENSG00000117362	4421.09374106256	-0.401151371257444	0.0908392557138965	-4.41605744240016	1.00517383448336e-05	0.000801889727537498	protein_coding	APH1A	aph-1 homolog A, gamma-secretase subunit [Source:HGNC Symbol;Acc:HGNC:29509]	1	3229.58414240713	3312.69650319072	3825.01176091692	4473.32304307755	4571.85367181663	4653.79438694782
ENSG00000171067	1436.1424903068	-0.39763454166803	0.109225128728706	-3.64050421634819	0.00027210465146504	0.0114969254219006	protein_coding	C11orf24	chromosome 11 open reading frame 24 [Source:HGNC Symbol;Acc:HGNC:1174]	11	1302.65442857401	1293.4855040102	1247.7152856008	1704.83486358584	1828.11540180822	1525.57409762099
ENSG00000162722	4557.09783740252	-0.396976027127137	0.0976367288131846	-4.06584726826213	4.78582719094654e-05	0.0029998195930944	protein_coding	TRIM58	tripartite motif containing 58 [Source:HGNC Symbol;Acc:HGNC:24150]	1	3665.18956367682	3128.4034358052	2897.85573841514	4219.99732730707	4299.51456230067	4232.16469577769
ENSG00000120708	30777.4346615525	-0.396771476825126	0.118077873072938	-3.36025257314752	0.000778712466937976	0.0253815766366526	protein_coding	TGFBI	transforming growth factor beta induced [Source:HGNC Symbol;Acc:HGNC:11771]	5	23972.1709539499	25214.9545861387	27382.6654220153	36141.3976918642	34457.1580229521	30209.9940549701
ENSG00000146072	1826.46877644684	-0.394383309720895	0.0865183974089429	-4.55837511479529	5.15509034633318e-06	0.000474268311862653	protein_coding	TNFRSF21	TNF receptor superfamily member 21 [Source:HGNC Symbol;Acc:HGNC:13469]	6	1589.8210597932	1498.38276526491	1631.40006512547	2064.36856578183	2159.14828492675	1977.80594379541
ENSG00000167772	113.611578119639	0.811066758538459	0.187179147208517	4.33310425137761	1.47021445897789e-05	0.00111798757614606	protein_coding	ANGPTL4	angiopoietin like 4 [Source:HGNC Symbol;Acc:HGNC:16039]	19	208.091761753037	170.556938139398	149.923101510926	94.4070990449009	102.518457892499	103.140596495921
ENSG00000168214	3588.88365415946	0.724299612586929	0.141185580051303	5.13012456600553	2.89550506629845e-07	4.52492079401818e-05	protein_coding	RBPJ	recombination signal binding protein for immunoglobulin kappa J region [Source:HGNC Symbol;Acc:HGNC:5724]	4	3107.50364217869	4724.08378323017	4685.09692221644	2537.19078683171	2603.65579701026	2437.97168200798
ENSG00000275023	2189.09509450404	-0.393072228208661	0.11121456598328	-3.53435923373342	0.000408765102946407	0.015861198280315	protein_coding	MLLT6	MLLT6, PHD finger containing [Source:HGNC Symbol;Acc:HGNC:7138]	17	2230.74368599256	1935.64954626659	1745.81506364697	2600.12885286165	2638.08947752377	2517.31060238946
ENSG00000169018	3155.59401184472	0.337408285121081	0.0858444624753733	3.93046068892184	8.47832553007134e-05	0.00465003546380067	protein_coding	FEM1B	fem-1 homolog B [Source:HGNC Symbol;Acc:HGNC:3649]	15	3162.99477864616	3553.07876499793	3769.77693404447	2722.85808162002	2793.8236234826	2788.19634483479
ENSG00000114779	697.275721799274	-0.392937313059329	0.122321305844939	-3.21233746112421	0.00131659624647512	0.0392160051691596	protein_coding	ABHD14B	abhydrolase domain containing 14B [Source:HGNC Symbol;Acc:HGNC:28235]	3	643.697183022728	594.08758989495	653.940896722	860.678052959346	862.407180133845	758.253396217266
ENSG00000198837	1225.46719277389	-0.390686201950779	0.0929467030833107	-4.20333577190572	2.63009993774152e-05	0.00177539527158315	protein_coding	DENND4B	DENN domain containing 4B [Source:HGNC Symbol;Acc:HGNC:29044]	1	1179.18664993388	1116.06050124774	1007.049254228	1453.0825994661	1500.21285328183	1366.89625685803
ENSG00000159792	916.250155346968	-0.389405050135628	0.104841687294783	-3.71421960274962	0.000203831734753383	0.00952095971820462	protein_coding	PSKH1	protein serine kinase H1 [Source:HGNC Symbol;Acc:HGNC:9529]	16	811.557870836844	690.240494617832	827.536066892546	966.88603938486	1044.74917012585	1040.47327014567
ENSG00000169762	409.136377868079	0.949305930308866	0.127482235273747	7.44657424832872	9.57951336065834e-14	6.76772120815242e-11	protein_coding	TAPT1	transmembrane anterior posterior transformation 1 [Source:HGNC Symbol;Acc:HGNC:26887]	4	442.541813328125	436.122103564501	485.277407522208	217.923053628646	222.253756041753	270.885742445331
ENSG00000197562	600.342794408034	-0.384179889103649	0.121283997320413	-3.16760576491147	0.00153699791198786	0.0431967493314191	protein_coding	RAB40C	RAB40C, member RAS oncogene family [Source:HGNC Symbol;Acc:HGNC:18285]	16	563.235035144887	475.041136428525	415.247537737499	630.167386124713	640.153424092092	618.843578975527
ENSG00000170340	555.982689541141	0.42023551823398	0.118430029396016	3.54838650616864	0.000387598997362776	0.0151540211811095	protein_coding	B3GNT2	UDP-GlcNAc:betaGal beta-1,3-N-acetylglucosaminyltransferase 2 [Source:HGNC Symbol;Acc:HGNC:15629]	2	556.298643086452	691.385172055009	678.59930157577	468.888591923008	468.767605172571	506.635677293151
ENSG00000186866	959.527247050332	-0.384086399726414	0.09662444646212	-3.97504372640302	7.03663265659171e-05	0.00398487781077027	protein_coding	POFUT2	protein O-fucosyltransferase 2 [Source:HGNC Symbol;Acc:HGNC:14683]	21	622.888006847424	669.636300748643	648.022879557095	800.100164405535	902.318946183596	830.791837708903
ENSG00000103222	2564.77107809023	-0.383521876712588	0.121082507246234	-3.16744247732379	0.00153786130707694	0.0431967493314191	protein_coding	ABCC1	ATP binding cassette subfamily C member 1 [Source:HGNC Symbol;Acc:HGNC:51]	16	2369.47152716125	2109.64051671752	1942.09596628298	2844.01385872764	2909.64600339168	2615.91754629215
ENSG00000170989	108.081204702471	0.968022443801639	0.217109155485101	4.45869010746564	8.24620403619483e-06	0.000681686200325439	protein_coding	S1PR1	sphingosine-1-phosphate receptor 1 [Source:HGNC Symbol;Acc:HGNC:3165]	1	138.727841168691	117.901776029248	186.417540694507	64.5115176806823	82.9538666916402	80.4723335297846
ENSG00000167291	3836.24453439302	-0.382707876154352	0.110716388782087	-3.45665064011074	0.000546933416993882	0.0194981763158319	protein_coding	TBC1D16	TBC1 domain family member 16 [Source:HGNC Symbol;Acc:HGNC:28356]	17	3674.90051255863	3207.38617897042	2777.52272272873	4127.16367991292	4261.95054719503	4197.02888818017
ENSG00000171150	1318.47610376091	0.330548908248504	0.100854760597086	3.27747452169407	0.00104740182710478	0.0322939460638144	protein_coding	SOCS5	suppressor of cytokine signaling 5 [Source:HGNC Symbol;Acc:HGNC:16852]	2	1315.13993427919	1559.0506694353	1571.23355728227	1199.75688369562	1160.57155003493	1178.7496742391
ENSG00000137801	21873.771742997	-0.379960204958917	0.0961193984500517	-3.95300231884371	7.71766889011678e-05	0.00427394013099283	protein_coding	THBS1	thrombospondin 1 [Source:HGNC Symbol;Acc:HGNC:11785]	15	18251.034784153	17507.8414016248	18182.1214029764	23794.5225884419	24198.2689808699	22197.8965095892
ENSG00000171873	151.222556922928	0.682743061407737	0.164030448045939	4.16229468090295	3.15065394328774e-05	0.00207761041531945	protein_coding	ADRA1D	adrenoceptor alpha 1D [Source:HGNC Symbol;Acc:HGNC:280]	20	188.66986398942	157.965486330449	166.69081681149	103.847808949391	101.735874244464	114.474727978989
ENSG00000008838	2224.87449916661	-0.378698008026411	0.0866244044700004	-4.3717242311035	1.23269161995478e-05	0.00096983075865132	protein_coding	MED24	mediator complex subunit 24 [Source:HGNC Symbol;Acc:HGNC:22963]	17	1987.96996394735	1840.64131898089	1911.51954426431	2557.64565829144	2508.18059195007	2392.63515607571
ENSG00000137404	823.51747909778	-0.378022548230746	0.109845624817578	-3.44139831566831	0.000578715939294564	0.0201895762552672	protein_coding	NRM	nurim [Source:HGNC Symbol;Acc:HGNC:8003]	6	738.032115017438	638.73000994486	640.132190003888	917.322312386287	865.537514725982	831.92525085721
ENSG00000173011	905.93443844066	0.350780522919657	0.101469238133936	3.4570134690145	0.000546197548487226	0.0194981763158319	protein_coding	TADA2B	transcriptional adaptor 2B [Source:HGNC Symbol;Acc:HGNC:30781]	4	987.742229121082	1064.55001657477	932.087703472533	719.067404391995	831.886417860505	788.85555122155
ENSG00000163191	2627.95426629619	-0.375847699022227	0.0937050691487875	-4.01096442739342	6.04712219420349e-05	0.00359299843705591	protein_coding	S100A11	S100 calcium binding protein A11 [Source:HGNC Symbol;Acc:HGNC:10488]	1	2393.05526015993	2337.43132671578	2273.50492751766	3226.36260985949	2883.82074300655	2975.20951430542
ENSG00000173402	4942.59975248078	-0.373744200445863	0.101967087153045	-3.66534154187321	0.000247008713891405	0.0109198887132067	protein_coding	DAG1	dystroglycan 1 [Source:HGNC Symbol;Acc:HGNC:2666]	3	3999.52366089337	4228.43845293246	3928.57706130275	5378.84446808323	5423.30468087799	4946.21497921098
ENSG00000155846	726.621795130827	-0.373731838254381	0.0980961715074183	-3.80985141939121	0.000139050331680711	0.00701896541510423	protein_coding	PPARGC1B	PPARG coactivator 1 beta [Source:HGNC Symbol;Acc:HGNC:30022]	5	674.21730807984	598.666299643659	672.681284410865	843.370084801115	864.754931077948	810.39040103938
ENSG00000173638	4493.5947550967	0.387763512164361	0.113094420334006	3.42867058356342	0.000606545233851998	0.0209680849326776	protein_coding	SLC19A1	solute carrier family 19 member 1 [Source:HGNC Symbol;Acc:HGNC:10937]	21	5439.51865222439	4506.59507016651	4098.2268866967	3406.52282387017	3594.40669542173	3730.06267107776
ENSG00000173726	6122.7674790297	0.681563322182893	0.0838892684789449	8.12455913063488	4.48991398350097e-16	5.12209387237791e-13	protein_coding	TOMM20	translocase of outer mitochondrial membrane 20 [Source:HGNC Symbol;Acc:HGNC:20947]	1	7015.46692790072	7282.43785532114	6985.23292697617	4166.49997118163	4290.12355852426	4819.27270660062
ENSG00000174010	907.685832104092	0.351298784073611	0.0981238135041131	3.5801582870491	0.000343386134122904	0.0140911835182521	protein_coding	KLHL15	kelch like family member 15 [Source:HGNC Symbol;Acc:HGNC:29347]	X	983.580393886021	1075.99679094654	1136.25929566176	809.540874310025	850.66842541333	848.926448081812
ENSG00000174099	1012.68299617187	0.71314653499566	0.094675885768825	7.53250449366787	4.97762122896409e-14	3.78564686533482e-11	protein_coding	MSRB3	methionine sulfoxide reductase B3 [Source:HGNC Symbol;Acc:HGNC:27375]	12	1043.23336558856	1215.64743828215	1084.96981356591	688.385097202402	659.71801529295	693.648846763777
ENSG00000132024	578.558782640252	-0.372634451596691	0.11871677505651	-3.13885254564331	0.00169610772924616	0.0464009519789932	protein_coding	CC2D1A	coiled-coil and C2 domain containing 1A [Source:HGNC Symbol;Acc:HGNC:30237]	19	592.367881790312	471.607104116993	466.537019833342	674.224032345667	651.109595164572	649.445733979811
ENSG00000170421	8163.30400073399	-0.372226266902442	0.0859312902381369	-4.33167319926084	1.47980473350329e-05	0.00111798757614606	protein_coding	KRT8	keratin 8 [Source:HGNC Symbol;Acc:HGNC:6446]	12	7451.07234917041	6247.64945211298	7026.65904713051	8653.98407911591	8797.80537120207	9373.32673649745
ENSG00000175040	715.030052008105	0.601341877442553	0.179888971418007	3.34285016308876	0.00082922661536385	0.0268744807615648	protein_coding	CHST2	carbohydrate sulfotransferase 2 [Source:HGNC Symbol;Acc:HGNC:1970]	3	1084.85171793917	788.682754215069	632.241500450681	497.997447461852	542.330468087799	609.776273789072
ENSG00000083444	5125.44304312611	-0.371973931816056	0.116843082541665	-3.1835340503227	0.00145489000496441	0.0419125888298839	protein_coding	PLOD1	procollagen-lysine,2-oxoglutarate 5-dioxygenase 1 [Source:HGNC Symbol;Acc:HGNC:9081]	1	4722.29571338225	4322.30200278099	4062.71878370726	5592.833892585	5899.11553888287	5465.31820113551
ENSG00000175197	554.560171146654	0.383223938540963	0.109799600203868	3.49021251288183	0.000482636584320029	0.0178763576426068	protein_coding	DDIT3	DNA damage inducible transcript 3 [Source:HGNC Symbol;Acc:HGNC:2726]	12	654.795410316223	670.78097818582	647.036543362944	453.154075415524	511.80970581446	550.838790077117
ENSG00000105700	2554.04736543034	-0.370354269968968	0.0899952643869015	-4.11526398074421	3.86736547696025e-05	0.00248485309350483	protein_coding	KXD1	KxDL motif containing 1 [Source:HGNC Symbol;Acc:HGNC:28420]	19	1957.44983889023	2137.11277520977	2377.0702279035	2768.48817949172	2830.60505494021	2774.59538705511
ENSG00000175334	3700.10660399229	0.635771602998047	0.156584609767019	4.06024323810625	4.90216196879558e-05	0.00305594883825246	protein_coding	BANF1	BAF nuclear assembly factor 1 [Source:HGNC Symbol;Acc:HGNC:17397]	11	5157.90113465194	3478.67473158141	3945.34477660332	2427.04917127933	2510.52834289417	3161.08927062774
ENSG00000181830	1295.3489159258	-0.367030964482804	0.0874203273679283	-4.19846248044886	2.68733366855693e-05	0.00180335897005279	protein_coding	SLC35C1	solute carrier family 35 member C1 [Source:HGNC Symbol;Acc:HGNC:20197]	11	1107.04817252616	1200.76663159885	1108.64188222553	1511.30031054379	1486.12634761722	1406.56571704877
ENSG00000175906	409.598186901985	0.74221563803198	0.175553316292946	4.22786452403693	2.35919765165279e-05	0.00164108090305214	protein_coding	ARL4D	ADP ribosylation factor like GTPase 4D [Source:HGNC Symbol;Acc:HGNC:656]	17	532.714910087775	405.215812760717	450.755640726929	250.965538294362	242.600930890646	338.890531343741
ENSG00000175970	1959.50844360603	0.349665489791296	0.0898920021545967	3.88983982345771	0.00010031041018434	0.00539783565746675	protein_coding	UNC119B	unc-119 lipid binding chaperone B [Source:HGNC Symbol;Acc:HGNC:16488]	12	2197.44900411207	1964.26648219602	1974.64506068996	1525.46137540052	1545.60270486783	1746.58966154082
ENSG00000176018	614.997486004189	0.478554312172552	0.144538499376739	3.31091241597302	0.000929923092875835	0.0293866001205749	protein_coding	LYSMD3	LysM domain containing 3 [Source:HGNC Symbol;Acc:HGNC:26969]	5	549.362251028018	853.929368134167	738.765809418971	513.731963969336	528.243962423181	497.568372106696
ENSG00000123136	4770.12616587121	-0.365740131114551	0.0918082131446502	-3.98374087227143	6.78388432840318e-05	0.00386952762092117	protein_coding	DDX39A	DExD-box helicase 39A [Source:HGNC Symbol;Acc:HGNC:17821]	19	4503.10572433572	3854.12893097552	4142.61201543348	5099.5568000754	5424.08726452602	5580.92634226281
ENSG00000055070	6874.36710729774	-0.364363691935799	0.0778595392457088	-4.67975659072348	2.8721570060486e-06	0.000287417255482477	protein_coding	SZRD1	SUZ RNA binding domain containing 1 [Source:HGNC Symbol;Acc:HGNC:30232]	1	5707.26338567996	5314.73734081359	5893.3587600512	7009.72710408389	7144.20612290551	7626.73707495663
ENSG00000176597	2613.06131836374	0.373700427005781	0.100541370890168	3.71688215206467	0.000201696465825166	0.00948949126163175	protein_coding	B3GNT5	UDP-GlcNAc:betaGal beta-1,3-N-acetylglucosaminyltransferase 5 [Source:HGNC Symbol;Acc:HGNC:15684]	3	2666.34910726225	3289.80295444718	3132.60375262303	2275.99781280749	2382.96720826457	2359.76617477481
ENSG00000177565	5517.01791332768	0.473806030456936	0.10571089090229	4.48209287059062	7.39145623841443e-06	0.000626883421230485	protein_coding	TBL1XR1	TBL1X receptor 1 [Source:HGNC Symbol;Acc:HGNC:29529]	3	5285.53074852714	6275.12171060524	6955.64284115165	4441.06728423721	4386.38134723249	4510.98433026116
ENSG00000178105	1644.09936326635	0.292392068627472	0.0728168221847537	4.01544670386196	5.93333063357202e-05	0.00354384480983191	protein_coding	DDX10	DEAD-box helicase 10 [Source:HGNC Symbol;Acc:HGNC:2735]	11	1756.29446919563	1789.13083430791	1784.28217521885	1482.97818083032	1439.17132873515	1429.23398001491
ENSG00000178234	725.640009051963	0.306981206165207	0.0915668375067583	3.35253695031839	0.000800745519229724	0.0260253700380988	protein_coding	GALNT11	polypeptide N-acetylgalactosaminyltransferase 11 [Source:HGNC Symbol;Acc:HGNC:19875]	7	821.268819718652	776.09130240612	752.574516137083	637.247918553081	608.850078170718	652.845973424731
ENSG00000102265	4497.68226913461	-0.364200915984977	0.0877963670766271	-4.14824585699667	3.35032495232102e-05	0.00219658086529185	protein_coding	TIMP1	TIMP metallopeptidase inhibitor 1 [Source:HGNC Symbol;Acc:HGNC:11820]	X	4184.03168964773	3538.19795831463	4218.5599023831	5243.52762611887	4978.01458514645	5147.9625196096
ENSG00000179051	11017.250916613	0.342756061902661	0.0792020759975517	4.32761461850137	1.50732909400287e-05	0.00113129015160426	protein_coding	RCC2	regulator of chromosome condensation 2 [Source:HGNC Symbol;Acc:HGNC:30297]	1	12119.2642044969	10722.1935540385	11266.9183457849	8591.04601308598	8766.5020252807	9539.93846929855
ENSG00000179314	239.185298263439	0.641677072618516	0.159244904965117	4.02949829232576	5.58960218775303e-05	0.00339181817861099	protein_coding	WSCD1	WSC domain containing 1 [Source:HGNC Symbol;Acc:HGNC:29060]	17	309.363085806182	232.369519746965	223.898316072238	148.691180995719	168.255484327383	172.278798542637
ENSG00000179454	389.760769906062	0.40566339151328	0.115923349674692	3.49941053852971	0.000466288045683537	0.0174407017218288	protein_coding	KLHL28	kelch like family member 28 [Source:HGNC Symbol;Acc:HGNC:19741]	14	434.218142858004	510.526136981017	513.881157152582	354.813347243753	382.683403888793	366.092446903105
ENSG00000179456	218.959295697582	0.539317936866683	0.140743335503227	3.83192522003513	0.000127144389294515	0.00647528211192781	protein_coding	ZBTB18	zinc finger and BTB domain containing 18 [Source:HGNC Symbol;Acc:HGNC:13030]	1	256.646506162079	287.314036731469	252.502065702612	185.667294788305	165.90773338328	198.347300953694
ENSG00000105698	1217.26059828086	-0.362365721293235	0.104602244287482	-3.46422511067096	0.000531761313086299	0.0190765190556242	protein_coding	USF2	upstream transcription factor 2, c-fos interacting [Source:HGNC Symbol;Acc:HGNC:12594]	19	1018.26235417819	961.529047228821	1109.62821841968	1417.67993732426	1345.26129097103	1207.08500294677
ENSG00000180398	5461.95941313652	0.453976350197593	0.114259699376443	3.97319748498473	7.09142063653309e-05	0.00398487781077027	protein_coding	MCFD2	multiple coagulation factor deficiency 2, ER cargo receptor complex subunit [Source:HGNC Symbol;Acc:HGNC:18451]	2	5066.34075948061	6593.34203814049	6708.07245641979	4471.74959142681	4722.10973223922	4217.4303248497
ENSG00000180611	1127.94847509379	0.301021227856902	0.0877331711895328	3.43109936384946	0.000601140364402955	0.0209079551131369	protein_coding	MB21D2	Mab-21 domain containing 2 [Source:HGNC Symbol;Acc:HGNC:30438]	3	1150.05380328845	1145.82211461435	1216.15252738797	903.947973354926	966.490805322412	983.802612730324
ENSG00000180667	1609.18997552802	0.688961594420629	0.115512812156983	5.96437383486367	2.45573928272094e-09	6.3670622130183e-07	protein_coding	YOD1	YOD1 deubiquitinase [Source:HGNC Symbol;Acc:HGNC:25035]	1	1752.13263396057	2211.51680862629	2365.23419357369	1283.14982118528	1337.43545449069	1309.09218629438
ENSG00000180801	2473.28408745048	0.350747213811764	0.0736422136520693	4.76285538439824	1.90872634869432e-06	0.000217747501859049	protein_coding	ARSJ	arylsulfatase family member J [Source:HGNC Symbol;Acc:HGNC:26286]	4	2942.41751118794	2762.10665590851	2784.42707608779	2202.83231104769	2233.49373149001	2218.08953123646
ENSG00000184675	884.635525785157	-0.362057278705859	0.109580103064114	-3.30404214434828	0.00095301504439758	0.0298681198529879	protein_coding	AMER1	APC membrane recruitment protein 1 [Source:HGNC Symbol;Acc:HGNC:26837]	X	854.563501599138	875.678239440534	807.809343009529	1173.00820563289	1065.09634497474	1020.07183347614
ENSG00000181690	313.288203446698	0.724560575688822	0.151800988143708	4.77309525154665	1.81415935745201e-06	0.000210524169447344	protein_coding	PLAG1	PLAG1 zinc finger [Source:HGNC Symbol;Acc:HGNC:9045]	8	335.721375628233	451.002910247804	497.113441852018	264.339877325723	255.90485290723	259.551610962263
ENSG00000126351	1033.00610622795	-0.357191235654166	0.0949996155023047	-3.7599229614303	0.000169965689358359	0.00832175358025817	protein_coding	THRA	thyroid hormone receptor alpha [Source:HGNC Symbol;Acc:HGNC:11796]	17	879.534513009503	863.086787631585	824.577058310093	1136.81881766568	1047.87950471798	1101.67758015423
ENSG00000140534	877.371602623784	-0.354559582139363	0.113079655853079	-3.1354851539346	0.0017157011214869	0.04666651205007	protein_coding	TICRR	TOPBP1 interacting checkpoint and replication regulator [Source:HGNC Symbol;Acc:HGNC:28704]	15	792.135973073227	750.908398788222	775.260248602552	1069.94712250888	1003.27223678003	886.329081975937
ENSG00000116133	10124.4921938939	-0.352997994524912	0.10475673124892	-3.36969271870585	0.000752520488363211	0.0246688325610561	protein_coding	DHCR24	24-dehydrocholesterol reductase [Source:HGNC Symbol;Acc:HGNC:2859]	1	7294.30988864979	7968.09964019027	9392.87957689835	10772.6367268486	10778.524584377	9944.56696324408
ENSG00000182768	463.008511065569	0.640071961848078	0.186647065492492	3.42931703833204	0.000605102250432779	0.0209680849326776	protein_coding	NGRN	neugrin, neurite outgrowth associated [Source:HGNC Symbol;Acc:HGNC:18077]	15	689.477370608396	481.909201051588	488.23641610466	395.72309016321	361.553645391866	303.754723746229
ENSG00000004139	1447.34704317971	-0.352691722055076	0.0998546253141686	-3.53205192994732	0.000412348371123108	0.0159460007382116	protein_coding	SARM1	sterile alpha and TIR motif containing 1 [Source:HGNC Symbol;Acc:HGNC:17074]	17	1385.89113327523	1342.70663380882	1294.07308672589	1735.51717077543	1789.76880305454	1606.04643115077
ENSG00000183287	1150.96140222884	0.472469360940111	0.086292249734508	5.47522358489597	4.36959543207914e-08	7.91243566494585e-06	protein_coding	CCBE1	collagen and calcium binding EGF domains 1 [Source:HGNC Symbol;Acc:HGNC:29426]	18	1294.33075810389	1201.91130903603	1310.84080202645	881.919650244449	912.492533608043	952.067044577733
ENSG00000136485	5866.81459856826	-0.352651744353718	0.0843376187313112	-4.18142875811115	2.89683019320345e-05	0.00193257537099795	protein_coding	DCAF7	DDB1 and CUL4 associated factor 7 [Source:HGNC Symbol;Acc:HGNC:30915]	17	4515.5912300409	4799.63249408387	5199.96441556317	6313.47474862775	6222.32258552105	6003.68944658125
ENSG00000135414	689.836470855779	-0.352222115325941	0.112763469894064	-3.1235480395986	0.001786846934161	0.04807629675686	protein_coding	GDF11	growth differentiation factor 11 [Source:HGNC Symbol;Acc:HGNC:4216]	12	618.726171612363	636.440655070505	552.348268724464	786.725825374174	781.801064386308	734.451720102823
ENSG00000184402	385.438511202753	0.346405484376233	0.110715557776126	3.12878778135848	0.00175529031788862	0.0474510709632071	protein_coding	SS18L1	SS18L1 subunit of BAF chromatin remodeling complex [Source:HGNC Symbol;Acc:HGNC:15592]	20	441.154534916438	446.424200499096	412.288529155047	324.13104005416	356.075559855626	341.157357640354
ENSG00000204516	1163.24868064364	-0.350360970318097	0.0913023420939058	-3.83737111538437	0.000124358464852411	0.00639077876091602	protein_coding	MICB	MHC class I polypeptide-related sequence B [Source:HGNC Symbol;Acc:HGNC:7091]	6	933.638371065293	1058.82662938888	1098.77852028402	1284.72327283603	1340.56578908283	1322.69314407407
ENSG00000068120	3378.9788130712	-0.349863212331305	0.082281249603547	-4.25204058053372	2.11831462769798e-05	0.00151035832954866	protein_coding	COASY	Coenzyme A synthase [Source:HGNC Symbol;Acc:HGNC:29932]	17	3197.67673893833	2789.57891440076	2972.8172891706	3725.14678314671	3880.04972695427	3809.40159145924
ENSG00000184897	3211.25933602959	0.563645575543245	0.159229132493522	3.53983951753413	0.000400370414125058	0.0155884835642958	protein_coding	H1-10	H1.10 linker histone [Source:HGNC Symbol;Acc:HGNC:4722]	3	4461.48737198511	3879.31183459342	2902.78741938589	2581.24743305267	2400.96663216936	2622.71802518199
ENSG00000185127	969.609449149698	0.532206115132245	0.112871380834537	4.71515552655839	2.41526189876956e-06	0.000257507548982833	protein_coding	C6orf120	chromosome 6 open reading frame 120 [Source:HGNC Symbol;Acc:HGNC:21247]	6	1126.47007028977	1055.39259707735	1210.23451022307	774.924937993561	806.843741123407	763.9204619588
ENSG00000136720	439.386961634143	-0.346868188096832	0.109147169950247	-3.1779860921263	0.00148301864487694	0.0423827447801448	protein_coding	HS6ST1	heparan sulfate 6-O-sulfotransferase 1 [Source:HGNC Symbol;Acc:HGNC:5201]	2	374.565171155467	353.705328087745	397.493486242784	479.116027652872	475.81085800488	478.30034858548
ENSG00000185900	4127.81246560315	0.272568856212431	0.0835713802181688	3.26150956823821	0.00110820692429255	0.0336907962407357	protein_coding	POMK	protein O-mannose kinase [Source:HGNC Symbol;Acc:HGNC:26267]	8	5013.6241798365	5165.92927398056	5001.71084053885	3980.83267639332	4214.99552831297	4374.97475246435
ENSG00000160877	5147.25493889792	-0.346828819201992	0.0814526544027083	-4.25804194774603	2.06225258324274e-05	0.00147963380312159	protein_coding	NACC1	nucleus accumbens associated 1 [Source:HGNC Symbol;Acc:HGNC:20967]	19	4634.89717344598	4400.14006850903	3914.76835458464	5439.42235663704	5545.38772997135	5475.51891947027
ENSG00000186106	445.280582226086	0.484751928714771	0.132425175751314	3.66057228895133	0.00025165254030748	0.0109994336391867	protein_coding	ANKRD46	ankyrin repeat domain 46 [Source:HGNC Symbol;Acc:HGNC:27229]	8	464.738267915116	520.828233915611	533.607881035599	370.547863751236	349.814890671351	367.225860051411
ENSG00000175832	1193.20962649952	-0.345394232705867	0.098096818594257	-3.52095243918632	0.000429999734606294	0.0164611978939215	protein_coding	ETV4	ETS variant transcription factor 4 [Source:HGNC Symbol;Acc:HGNC:3493]	17	1312.36537745582	1197.33259928732	1126.39593372025	1525.46137540052	1626.20882061536	1459.83613501919
ENSG00000186298	6668.77247464679	0.292662533320895	0.0733961709692766	3.98743598550125	6.67912179353532e-05	0.00384825360710358	protein_coding	PPP1CC	protein phosphatase 1 catalytic subunit gamma [Source:HGNC Symbol;Acc:HGNC:9283]	12	6736.62396715165	7351.11850155177	7427.11154195574	5707.69586308963	5823.98750867157	6039.95866732707
ENSG00000133243	1645.94641036815	-0.34473264250155	0.0869112278269845	-3.96649145479586	7.29383893905257e-05	0.0040589324203274	protein_coding	BTBD2	BTB domain containing 2 [Source:HGNC Symbol;Acc:HGNC:15504]	19	1340.11094568956	1287.76211682431	1273.36002664872	1704.04813776046	1696.64134893845	1547.10894743882
ENSG00000176248	1196.37456898279	-0.33515333698977	0.0972615271870808	-3.4458983596372	0.000569164390493996	0.0199172618612132	protein_coding	ANAPC2	anaphase promoting complex subunit 2 [Source:HGNC Symbol;Acc:HGNC:19989]	9	1170.86297946375	979.843886223656	1014.9399437812	1261.1214980748	1374.2168859483	1353.29529907835
ENSG00000118900	2378.61034872291	-0.32900929137721	0.0990932910579094	-3.32019744086347	0.00089953805063408	0.0286573373733912	protein_coding	UBN1	ubinuclein 1 [Source:HGNC Symbol;Acc:HGNC:12506]	16	2266.81292469642	2109.64051671752	1925.32825098242	2758.26074376185	2638.08947752377	2511.64353664792
ENSG00000116984	2312.90908922404	-0.327212737680821	0.0898598579433783	-3.64136718185112	0.00027119402513183	0.0114969254219006	protein_coding	MTR	5-methyltetrahydrofolate-homocysteine methyltransferase [Source:HGNC Symbol;Acc:HGNC:7468]	1	1938.02794112662	2026.07906380359	2021.00286181505	2594.62177208403	2541.83168881554	2371.10030625788
ENSG00000033627	1143.09058306128	-0.32495242629263	0.101610336107214	-3.19802530669474	0.00138372136741247	0.0402691157128608	protein_coding	ATP6V0A1	ATPase H+ transporting V0 subunit a1 [Source:HGNC Symbol;Acc:HGNC:865]	17	973.869445004213	958.09501491729	949.841754967248	1238.30644913895	1224.74340917375	1143.61386664159
ENSG00000156853	600.021035916	-0.320132538689338	0.100751429065498	-3.17744911073392	0.00148576761852272	0.0423827447801448	protein_coding	ZNF689	zinc finger protein 689 [Source:HGNC Symbol;Acc:HGNC:25173]	16	485.54744409042	511.670814418194	554.320941112766	652.982435060565	668.326435421328	617.71016582722
ENSG00000189266	1611.00021604527	0.323862288096637	0.0872139189610928	3.71342432440303	0.000204473626486688	0.00952095971820462	protein_coding	PNRC2	proline rich nuclear receptor coactivator 2 [Source:HGNC Symbol;Acc:HGNC:23158]	1	1843.69300913191	1885.2837390308	1796.11820954866	1409.81267907052	1472.82242560063	1533.50798965913
ENSG00000196227	464.762807294042	0.455927831024482	0.130694836344633	3.48849154087644	0.000485754191482103	0.0178888763451753	protein_coding	FAM217B	family with sequence similarity 217 member B [Source:HGNC Symbol;Acc:HGNC:16170]	20	449.47820538656	556.313234468104	569.115984025028	368.974412100488	396.769909553411	385.360470424321
ENSG00000196396	4454.91331292042	0.51560023491457	0.0682483475524128	7.55476511015309	4.19616432866175e-14	3.41927447581237e-11	protein_coding	PTPN1	protein tyrosine phosphatase non-receptor type 1 [Source:HGNC Symbol;Acc:HGNC:9642]	20	4884.60728754962	5137.31233805113	5046.09596927564	3527.6786009778	3563.10334950036	3448.97621029767
ENSG00000196428	2213.08723594687	0.371249203899489	0.114353149018285	3.2465149153009	0.00116827326227981	0.0352583634288044	protein_coding	TSC22D2	TSC22 domain family member 2 [Source:HGNC Symbol;Acc:HGNC:29095]	3	2746.81125514009	2636.19213781902	2321.83540103105	2106.06503452666	2084.80283836349	1759.05720617219
ENSG00000196459	553.970576493311	0.575371173138566	0.11525409225426	4.99219734314726	5.9696213723988e-07	8.20499284534043e-05	protein_coding	TRAPPC2	trafficking protein particle complex 2 [Source:HGNC Symbol;Acc:HGNC:23068]	X	586.818768143564	631.861945321797	662.817922469357	400.443445115455	403.81316238572	463.565977657492
ENSG00000169592	1443.72841533478	-0.319774631269845	0.0875865427451902	-3.65095619997406	0.000261265797374166	0.0112472460997905	protein_coding	INO80E	INO80 complex subunit E [Source:HGNC Symbol;Acc:HGNC:26905]	16	1198.60854769749	1196.18792185014	1246.72894940665	1482.97818083032	1558.12404323637	1505.17266095146
ENSG00000105722	2244.57107737241	-0.318328859736569	0.093996931428393	-3.38658778429455	0.000707676318995665	0.0235377401387349	protein_coding	ERF	ETS2 repressor factor [Source:HGNC Symbol;Acc:HGNC:3444]	19	1806.23649201636	1767.38196300155	2038.75691330976	2448.29076856443	2358.70711517551	2192.0210288254
ENSG00000197223	229.202993202184	0.694944529054574	0.200483401320664	3.4663444678048	0.000527586876268622	0.0189864702980203	protein_coding	C1D	C1D nuclear receptor corepressor [Source:HGNC Symbol;Acc:HGNC:29911]	2	278.84296074907	325.088392158316	217.980298907333	144.757551868848	157.299313254903	207.414606140149
ENSG00000099797	1569.12596426895	-0.318049625751966	0.101448726823996	-3.13507754812687	0.00171808687421366	0.04666651205007	protein_coding	TECR	trans-2,3-enoyl-CoA reductase [Source:HGNC Symbol;Acc:HGNC:4551]	19	1236.06506481304	1373.6129246126	1454.84588637247	1755.18531640978	1715.42335649128	1599.24595226093
ENSG00000197381	2570.44539471365	0.265454562040499	0.0725564376477661	3.65859420123656	0.000253602525463528	0.0110003711425396	protein_coding	ADARB1	adenosine deaminase RNA specific B1 [Source:HGNC Symbol;Acc:HGNC:226]	21	3028.42877271253	2758.67262359697	2964.92659961739	2464.81201089729	2427.57447620253	2385.83467718587
ENSG00000167625	643.239900469421	-0.317348463087514	0.101736555789161	-3.11931596883608	0.00181271457988488	0.0484296204387042	protein_coding	ZNF526	zinc finger protein 526 [Source:HGNC Symbol;Acc:HGNC:29415]	19	538.264023734522	546.011137533509	618.43279373257	711.986871963628	734.063461856213	677.781062687481
ENSG00000104812	2692.39722171193	-0.316496567173474	0.0947307492812532	-3.3410119689205	0.000834736244934819	0.0269764053320578	protein_coding	GYS1	glycogen synthase 1 [Source:HGNC Symbol;Acc:HGNC:4706]	19	2638.60353902851	2348.87810108755	2658.17604323648	3230.29623898636	3269.63448148748	3018.27921394108
ENSG00000197885	287.743367715408	0.479468364515485	0.150790300082505	3.1797029666573	0.00147426084884925	0.0423636467598796	protein_coding	NKIRAS1	NFKB inhibitor interacting Ras like 1 [Source:HGNC Symbol;Acc:HGNC:17899]	3	339.883210863294	377.743554268465	299.846203021852	234.444295961504	217.558254153547	279.953047631786
ENSG00000198909	1859.34168578061	-0.311856475619005	0.0823184180859864	-3.78841677075539	0.000151610365346248	0.0075527119994323	protein_coding	MAP3K3	mitogen-activated protein kinase kinase kinase 3 [Source:HGNC Symbol;Acc:HGNC:6855]	17	1519.06986079717	1597.96970229933	1659.01747856169	1956.58712770557	2079.32475282725	1893.93337082071
ENSG00000198542	433.024908963648	0.448718237475223	0.137949002415127	3.25278348969067	0.0011428053690904	0.0345812298423958	protein_coding	ITGBL1	integrin subunit beta like 1 [Source:HGNC Symbol;Acc:HGNC:6164]	13	572.945984026695	457.870974870867	408.343184378443	376.054944528855	331.815466766561	342.290770788661
ENSG00000198695	105.882842135498	1.72158713707298	0.384169983453853	4.48131611323503	7.41841355768895e-06	0.000626883421230485	protein_coding	MT-ND6	mitochondrially encoded NADH:ubiquinone oxidoreductase core subunit 6 [Source:HGNC Symbol;Acc:HGNC:7462]	MT	176.184358284238	192.305809445764	132.169050016211	38.5495654433345	22.6949257929959	92.9398781611597
ENSG00000100364	2703.06361342344	-0.307578580358541	0.0687266106698287	-4.47539282616725	7.62709507037513e-06	0.000639778680609114	protein_coding	KIAA0930	KIAA0930 [Source:HGNC Symbol;Acc:HGNC:1314]	22	2266.81292469642	2146.27019470719	2226.16079019842	2769.27490531709	2685.82708005386	2760.99442927543
ENSG00000198740	829.224995290827	0.487881222549683	0.120510684872843	4.04844784563686	5.155841987692e-05	0.00317934299435623	protein_coding	ZNF652	zinc finger protein 652 [Source:HGNC Symbol;Acc:HGNC:29147]	17	875.372677774442	1015.32888677615	1071.1611068478	755.256792359207	741.106714688522	614.309926382299
ENSG00000198763	7086.57755420307	0.579716930913908	0.165408545449843	3.50475804824544	0.0004570224224237	0.0172069696204936	protein_coding	MT-ND2	mitochondrially encoded NADH:ubiquinone oxidoreductase core subunit 2 [Source:HGNC Symbol;Acc:HGNC:7456]	MT	6067.95577271856	9634.74998872022	10539.9885706958	6107.35258237971	5422.52209722995	6033.15818843723
ENSG00000198786	5431.2225491473	0.530016224236816	0.119178253687033	4.4472561716558	8.69740942228029e-06	0.000708714619209811	protein_coding	MT-ND5	mitochondrially encoded NADH:ubiquinone oxidoreductase core subunit 5 [Source:HGNC Symbol;Acc:HGNC:7461]	MT	5515.81896486717	7139.353175674	6921.12107435637	4956.3726998573	4066.30463518644	4538.18624582053
ENSG00000198791	3701.01906665421	0.474975199878661	0.10215618320367	4.64950025522877	3.32740271566373e-06	0.000324435984446938	protein_coding	CNOT7	CCR4-NOT transcription complex subunit 7 [Source:HGNC Symbol;Acc:HGNC:14101]	8	3677.67506938201	4315.43393815792	4517.4197692108	2931.34042534417	2883.82074300655	3192.82483878033
ENSG00000130311	1931.04084264668	-0.307408870736359	0.0864173764287941	-3.55725761924348	0.000374746604513833	0.0150532016348374	protein_coding	DDA1	DET1 and DDB1 associated 1 [Source:HGNC Symbol;Acc:HGNC:28360]	19	1829.82022501504	1695.26728445939	1557.42485056416	2030.53935529074	2112.19326604469	2141.01743715159
ENSG00000145901	6247.05103183028	-0.304098693232019	0.0818275951097478	-3.71633423693021	0.0002021341494194	0.00948949126163175	protein_coding	TNIP1	TNFAIP3 interacting protein 1 [Source:HGNC Symbol;Acc:HGNC:16903]	5	6223.33095482749	5848.15702653815	5895.33143243951	7562.00863349656	7564.45354189995	7049.82978246845
ENSG00000197905	1192.28298906586	-0.302956224557091	0.0954127245113225	-3.17521825426062	0.00149723840572594	0.0424887953545313	protein_coding	TEAD4	TEA domain transcription factor 4 [Source:HGNC Symbol;Acc:HGNC:11717]	12	1057.10614970543	1092.02227506702	1130.34127849685	1373.62329110331	1436.82357779105	1233.15350535783
ENSG00000198860	1159.07064532906	0.323315880667983	0.0947520728968771	3.41223015796037	0.000644336851671711	0.0219420740414056	protein_coding	TSEN15	tRNA splicing endonuclease subunit 15 [Source:HGNC Symbol;Acc:HGNC:16791]	1	1069.59165541061	1267.15792295513	1230.94757030023	992.061265796833	939.882961289245	921.464889573449
ENSG00000198886	11983.1107538716	0.663542940029311	0.131284213336428	5.05424775124271	4.32090415227474e-07	6.40167202196756e-05	protein_coding	MT-ND4	mitochondrially encoded NADH:ubiquinone oxidoreductase core subunit 4 [Source:HGNC Symbol;Acc:HGNC:7459]	MT	12398.1071652459	17179.3189771549	14804.9062742039	9975.68346574453	7893.13867407437	10155.3818088292
ENSG00000198888	6599.37354651532	0.495411316557656	0.122296368568282	4.05090782627	5.10193035982373e-05	0.00316319682309072	protein_coding	MT-ND1	mitochondrially encoded NADH:ubiquinone oxidoreductase core subunit 1 [Source:HGNC Symbol;Acc:HGNC:7455]	MT	6608.99435327645	8359.57932370486	8852.36734250369	6111.28621150658	5024.18702038047	5766.80609858513
ENSG00000198899	6892.46861087525	0.462224195664108	0.130270296902522	3.5481933077191	0.000387883431353784	0.0151540211811095	protein_coding	MT-ATP6	mitochondrially encoded ATP synthase membrane subunit 6 [Source:HGNC Symbol;Acc:HGNC:7414]	MT	6524.37037016355	9018.91352751891	8801.07786040785	6454.29867136972	5213.57226320479	6007.08968602617
ENSG00000184557	1396.25743318016	-0.301035336804956	0.0848175582130147	-3.54921012992289	0.000386388612907601	0.0151540211811095	protein_coding	SOCS3	suppressor of cytokine signaling 3 [Source:HGNC Symbol;Acc:HGNC:19391]	17	1353.98372980643	1280.89405220125	1310.84080202645	1584.46581230359	1643.42566087212	1632.11493356183
ENSG00000141574	2200.9969848049	-0.288772869350195	0.0793499884502038	-3.63923013714633	0.000273454337428455	0.0115071848087765	protein_coding	SECTM1	secreted and transmembrane 1 [Source:HGNC Symbol;Acc:HGNC:10707]	17	1946.35161159674	1877.27099697056	2023.9618703975	2338.93587883742	2286.70941955635	2524.1110812793
ENSG00000130338	2420.78951686218	-0.288279337868228	0.0868202116123176	-3.32041736036645	0.000898829653462577	0.0286573373733912	protein_coding	TULP4	TUB like protein 4 [Source:HGNC Symbol;Acc:HGNC:15530]	6	2264.03836787304	2259.59326098773	2029.87988756241	2713.41737171553	2576.26536932905	2709.99083760162
ENSG00000135679	3333.28824005873	-0.284739883153869	0.0801684345734914	-3.55177052749913	0.000382648413756216	0.0151143675237308	protein_coding	MDM2	MDM2 proto-oncogene [Source:HGNC Symbol;Acc:HGNC:6973]	12	2841.1461871348	3137.56085530262	3128.65840784643	3678.72995944964	3741.53242125219	3679.05907940395
ENSG00000204524	600.500686182388	0.393461465057992	0.115042474577262	3.4201408349726	0.000625887237783042	0.0213776096066735	protein_coding	ZNF805	zinc finger protein 805 [Source:HGNC Symbol;Acc:HGNC:23272]	19	713.061103607073	715.42339823573	799.918653456322	558.575336015664	536.852382551559	605.242621195845
ENSG00000043143	4061.57435931802	-0.284293444570048	0.0814339122760096	-3.49109402488821	0.000481046928527924	0.0178763576426068	protein_coding	JADE2	jade family PHD finger 2 [Source:HGNC Symbol;Acc:HGNC:22984]	5	3741.4898763196	3521.02779675697	3294.36288846377	4284.50884498775	4390.29426547266	4173.22721206573
ENSG00000205189	784.833098979734	0.330916694034666	0.106504550378219	3.10706625078005	0.00188954047413104	0.0498173624191865	protein_coding	ZBTB10	zinc finger and BTB domain containing 10 [Source:HGNC Symbol;Acc:HGNC:30953]	8	892.020018714685	966.10775697753	821.618049727641	741.882453327846	694.934279454496	691.382020467163
ENSG00000090530	4028.8699324935	-0.282352728012791	0.0765250610120349	-3.68967661415371	0.000224539299342267	0.0102360800568868	protein_coding	P3H2	prolyl 3-hydroxylase 2 [Source:HGNC Symbol;Acc:HGNC:19317]	3	3651.31677955996	3374.50908479829	3218.41500151416	4256.18671527428	4099.17314840388	4095.02170483256
ENSG00000212907	1443.38656359122	0.860770593700676	0.176245893053615	4.88391859116299	1.03998026499253e-06	0.000127570912505751	protein_coding	MT-ND4L	mitochondrially encoded NADH:ubiquinone oxidoreductase core subunit 4L [Source:HGNC Symbol;Acc:HGNC:7460]	MT	1571.78644044127	1856.66680310137	2139.36320511315	1074.66747746112	797.452737346994	1198.01769776031
ENSG00000213281	4471.05827959886	0.547724844869865	0.116851108282131	4.687373983201	2.76732993616454e-06	0.000281872320640759	protein_coding	NRAS	NRAS proto-oncogene, GTPase [Source:HGNC Symbol;Acc:HGNC:7989]	1	4308.88674669955	5513.91121488242	5831.2195798197	3508.79718116882	3466.84556079213	3739.12997626422
ENSG00000213401	1711.66174671321	0.365343046032288	0.097229199314028	3.757544529934	0.000171588839138889	0.00836532255083953	protein_coding	MAGEA12	MAGE family member A12 [Source:HGNC Symbol;Acc:HGNC:6799]	X	1777.10364537094	1786.84147943356	1973.65872449581	1305.17814429575	1476.7353438408	1522.17385817607
ENSG00000100418	2198.8883274055	-0.280346157579668	0.0730019379987868	-3.84025637215724	0.000122905890917831	0.00637322910723008	protein_coding	DESI1	desumoylating isopeptidase 1 [Source:HGNC Symbol;Acc:HGNC:24577]	22	2004.61730488759	2008.90890224593	1885.87480321639	2397.15358991511	2403.31438311346	2359.76617477481
ENSG00000215301	11944.2418161482	0.377693646086837	0.107712829053163	3.50648710471081	0.00045406343722207	0.0171538516193331	protein_coding	DDX3X	DEAD-box helicase 3 X-linked [Source:HGNC Symbol;Acc:HGNC:2745]	X	12305.1595116629	14948.3426520966	12168.4296272388	10342.2977003689	10345.755827014	9652.14637098092
ENSG00000084070	2186.95597453401	-0.277195438579308	0.0757098576260795	-3.66128595761384	0.000250952469164144	0.0109994336391867	protein_coding	SMAP2	small ArfGAP2 [Source:HGNC Symbol;Acc:HGNC:25082]	1	1985.19540712397	2011.19825712028	1948.01398344789	2451.43767186593	2359.48969882354	2391.5017429274
ENSG00000227051	2124.72759430191	0.418846073360614	0.0718593733534498	5.82869086960255	5.58638769976366e-09	1.30060226283477e-06	protein_coding	C14orf132	chromosome 14 open reading frame 132 [Source:HGNC Symbol;Acc:HGNC:20346]	14	2277.91115198991	2268.75068048515	2402.71496895142	1733.94371912468	1745.16153511658	1720.52115912976
ENSG00000138629	1064.02764518382	-0.276059891825632	0.0862546471911195	-3.20052195232971	0.00137178919242909	0.0400239670261663	protein_coding	UBL7	ubiquitin like 7 [Source:HGNC Symbol;Acc:HGNC:28221]	15	957.22210406397	916.886627178912	975.48649601517	1136.03209184031	1202.04848338075	1110.74488534069
ENSG00000162073	1419.3876926677	-0.269365600798558	0.082424950123982	-3.26801047975623	0.00108306355217456	0.0332139489333533	protein_coding	PAQR4	progestin and adipoQ receptor family member 4 [Source:HGNC Symbol;Acc:HGNC:26386]	16	1224.96683751954	1223.66018034239	1308.86812963815	1539.62244025726	1529.95103190714	1459.83613501919
ENSG00000059573	7001.66663950789	-0.268749610298764	0.0861319016858852	-3.12020987622992	0.00180722225976167	0.0483962242708008	protein_coding	ALDH18A1	aldehyde dehydrogenase 18 family member A1 [Source:HGNC Symbol;Acc:HGNC:9722]	10	5789.11281196949	5818.39541317155	6846.1595236009	7346.44575734404	7519.84627396199	7372.8525297359
ENSG00000214160	2421.17541910357	-0.264682293083731	0.0772238746874863	-3.42746714218706	0.000609240027887924	0.0209694815869873	protein_coding	ALG3	ALG3 alpha-1,3- mannosyltransferase [Source:HGNC Symbol;Acc:HGNC:23056]	3	2126.69780511604	2071.86616129067	2326.76708200181	2652.05275733634	2645.13273035608	2544.51251794882
ENSG00000167747	3730.40761680822	-0.253824822132222	0.081325607545706	-3.12109346357565	0.00180180838174763	0.04836477651524	transcribed_unitary_pseudogene	C19orf48	chromosome 19 open reading frame 48 [Source:HGNC Symbol;Acc:HGNC:29667]	19	3239.29509128894	3036.82924083103	3501.49348923544	3716.4927990676	4049.87037857772	3895.54099073056
ENSG00000247315	1088.53314999987	0.725781578377548	0.101715187795243	7.13542976333662	9.64852180808673e-13	4.78566681681102e-10	protein_coding	ZCCHC3	zinc finger CCHC-type containing 3 [Source:HGNC Symbol;Acc:HGNC:16230]	20	1288.78164445714	1269.44727782948	1175.71274342779	696.252355456144	740.324131040487	823.991358819062
ENSG00000247556	2630.81086871339	0.360920596374918	0.101389870920949	3.55973030734319	0.000371235842497814	0.0149648709936928	lncRNA	OIP5-AS1	OIP5 antisense RNA 1 [Source:HGNC Symbol;Acc:HGNC:43563]	15	3100.56725012025	2983.0294012837	2560.52876001555	2264.98365125225	2058.19499433032	2407.3695270037
ENSG00000248527	1568.54053180006	0.568621130805263	0.131493479090874	4.3243295008743	1.52996477362561e-05	0.0011407737344785	unprocessed_pseudogene	MTATP6P1	MT-ATP6 pseudogene 1 [Source:HGNC Symbol;Acc:HGNC:44575]	1	1839.53117389685	1816.60309280017	2164.02160996692	1477.4711000527	1099.53002548825	1349.89505963343
ENSG00000255529	659.867427602575	0.465655818735747	0.141762145868508	3.28476841178509	0.00102066228204475	0.0317267447236144	protein_coding	POLR2M	RNA polymerase II subunit M [Source:HGNC Symbol;Acc:HGNC:14862]	15	688.090092196709	789.827431652246	741.724818001424	509.798334842465	482.071527189155	619.976992123833
ENSG00000033050	1896.07011017927	-0.252885983824478	0.078811469308402	-3.20874596100848	0.00133315226783795	0.039502859925962	protein_coding	ABCF2	ATP binding cassette subfamily F member 2 [Source:HGNC Symbol;Acc:HGNC:71]	7	1649.47403149574	1751.35647888107	1810.91325246092	1993.56324149816	2163.84378681496	2057.14486417689
ENSG00000141568	3545.74137219905	-0.229936760128199	0.072609853989227	-3.16674318285111	0.00154156393295522	0.0431967493314191	protein_coding	FOXK2	forkhead box K2 [Source:HGNC Symbol;Acc:HGNC:6036]	17	3335.01730169534	3254.31795389469	3271.6771559983	3843.15565695284	3963.00359364591	3754.99776034051
ENSG00000274070	779.362762059654	0.557156744414433	0.122086448592179	4.56362479897809	5.02778995745048e-06	0.000466317299468252	protein_coding	CASTOR2	cytosolic arginine sensor for mTORC1 subunit 2 [Source:HGNC Symbol;Acc:HGNC:37073]	7	846.239831129017	742.895656727982	741.724818001424	537.333738730561	536.069798903524	507.769090441458
ENSG00000274211	806.685025413579	0.313550316472691	0.0959433595168533	3.26807731198544	0.00108280782940843	0.0332139489333533	protein_coding	SOCS7	suppressor of cytokine signaling 7 [Source:HGNC Symbol;Acc:HGNC:29846]	17	905.892802831554	879.112271752065	829.508739280847	689.171823027776	721.542123487663	690.248607318857
ENSG00000107130	6912.00017429002	-0.2290597428531	0.0660645655637767	-3.46721031007118	0.000525890254615701	0.0189853038754934	protein_coding	NCS1	neuronal calcium sensor 1 [Source:HGNC Symbol;Acc:HGNC:3953]	9	6124.83418759772	6507.4912303522	6372.71815040851	7302.38911112308	7695.14501112168	7278.77923842643
ENSG00000275052	3282.07471092543	0.284368758076924	0.0814724055531347	3.49036899237576	0.000482354043187744	0.0178763576426068	protein_coding	PPP4R3B	protein phosphatase 4 regulatory subunit 3B [Source:HGNC Symbol;Acc:HGNC:29267]	2	3799.75556961046	3597.72118504784	3544.89228177808	2888.07050494859	3009.03412669204	3087.41741598779
